# Supplementary material for: A new statistical framework for genetic pleiotropic analysis of high dimensional phenotype data
Source: BMC Genomics. 2016 Nov 7;17:881. doi: 10.1186/s12864-016-3169-1 (PMC5100198; doi:10.1186/s12864-016-3169-1)
Supplement: Additional file 2: Table S1. — Path coefficients and P-values in Fig. 4. (XLSX 40 kb) [file 12864_2016_3169_MOESM2_ESM.xlsx]

## Sheet: Sheet1
Table S1. Path coefficients and P-values in Figure 5.
Outcome	Causal	Stability	Path Coefficient	P-value for Path Coefficients	Marginal Effect (SRG)	P-value for Marginal Effect (SRG)
DBP	ABCC9	1	0.0700364	5.3e-06	0.0429614	0.0648728
FASTINSULIN	ABCC9	0.95	-0.0471787	0.00271046	-0.0713192	0.00210304
FIBRINOGEN	ABCC9	0.96	-0.0550788	0.00552496	-0.0411734	0.0771011
SBP	ABCC9	0.94	-0.0577535	0.000256117	-0.0171188	0.462529
DBP	AC053503.11	0.97	-0.0569622	0.00561716	-0.102551	0.00108013
SBP	ADAMTS19	0.9	0.0392855	0.0420651	0.0336358	0.243652
TRIGS	ADAMTS19	0.83	-0.0474353	0.0230614	-0.0897915	0.00181911
FASTINSULIN	ADAMTS19	0.91	-0.110833	0.0246848	-0.0863618	0.231119
FIBRINOGEN	AHRR	0.93	0.479415	0.0438382	0.657641	0.013352
HDL	AHRR	0.94	-0.562125	0.00441889	-0.698237	0.00858734
DBP	AQPEP	0.93	0.0466574	0.0206382	0.0655961	0.0324971
SBP	AQPEP	0.8	-0.0424791	0.0389956	-0.0156127	0.611385
PLATELET_COUNT	AQPEP	0.98	-0.123525	0.00378138	-0.113011	0.0237549
BMI	ARHGAP27	0.88	-0.08342	0.0420325	-0.0356777	0.511047
FASTGLUCOSE	ARHGAP27	0.96	0.224159	0.00187428	0.293775	0.00129927
FASTINSULIN	ARL8A	0.97	0.0881265	0.00082955	0.10431	0.0062013
FIBRINOGEN	ARL8A	0.92	0.0903283	0.00572629	0.0865458	0.0236182
HDL	ARL8A	0.83	0.0607121	0.0369659	0.0288706	0.450658
BMI	ASCC2	0.83	0.0506302	0.00944733	0.070159	0.00625265
DBP	ASCC2	0.94	0.0434544	0.010184	0.04249	0.0978455
SBP	ASCC2	0.88	-0.0354434	0.0405198	-0.0267335	0.298103
HDL	ASCC2	0.92	-0.122332	0.000557998	-0.17725	0.000198704
BMI	ASMTL-AS1	0.98	0.0391746	0.00219145	0.0411611	0.0146391
FASTINSULIN	ASMTL-AS1	0.86	-0.025482	0.0274438	-0.00201103	0.904936
FIBRINOGEN	ASMTL-AS1	0.96	0.0387113	0.00710732	0.0383357	0.0230083
DBP	ASTN1	0.99	0.0355613	0.000544924	0.0259646	0.0982798
HDL	ASXL3	0.96	0.080449	0.0106956	0.100089	0.0168693
BMI	ATP6V1G3	0.96	-0.570136	0.0110539	-0.536024	0.070336
FIBRINOGEN	ATP6V1G3	0.97	0.77334	0.00194677	0.792814	0.00737403
PLATELET_COUNT	ATP6V1G3	0.94	0.659607	0.00963436	0.86222	0.00355727
FASTGLUCOSE	BANK1	0.88	0.0268813	0.0110527	0.0113968	0.388242
FASTINSULIN	BANK1	0.91	-0.0274336	0.00243649	-0.0370577	0.00485796
FASTGLUCOSE	BATF2	0.99	-0.0355401	0.0129937	-0.0538426	0.00298441
FIBRINOGEN	BATF2	0.99	-0.0388896	0.0130543	-0.0489579	0.00699493
HDL	BCL10	0.96	-0.0488832	0.0405349	-0.0918867	0.00379776
FASTINSULIN	BMI	1	0.250013	5.17e-09	0.481027	4.83581e-60
FASTGLUCOSE	C11orf49	0.97	0.618596	0.000954997	0.584639	0.0129575
FIBRINOGEN	C11orf49	1	0.830191	4.58e-05	0.951342	5.09848e-05
BMI	C12orf77	1	-1.37038	0.00972015	-1.73713	0.0142581
FASTGLUCOSE	C12orf77	0.87	-1.28628	0.0189127	-1.51209	0.0328418
SBP	C12orf77	0.93	1.23951	0.00839231	1.1238	0.113077
TRIGS	C12orf77	0.81	-1.19458	0.0174608	-0.954072	0.178717
FASTINSULIN	C3orf67	0.93	0.323711	0.000654269	0.214358	0.12663
HDL	C3orf67	0.93	0.41726	0.045314	0.122975	0.662028
TRIGS	C3orf67	0.99	0.694768	0.000535072	0.473169	0.0924347
DBP	C6orf15	0.94	0.0677192	0.0029705	0.102406	0.0021595
PLATELET_COUNT	CACNG5	0.96	0.0314988	0.017736	0.0374439	0.0161208
TRIGS	CACNG5	0.95	-0.0319954	0.00363415	-0.0366185	0.0186175
DBP	CALD1	0.91	0.0600808	0.00358046	0.0253049	0.421418
SBP	CALD1	0.95	-0.0465113	0.0274162	-0.0298375	0.343387
FASTGLUCOSE	CALD1	0.95	-0.142715	0.0115599	-0.183844	0.0106332
PLATELET_COUNT	CARKD	0.98	-0.0251515	0.00800406	-0.028614	0.0104679
TRIGS	CARKD	0.96	-0.0206893	0.00881138	-0.0245465	0.0281454
SBP	CBLC	0.91	0.120665	0.00297252	0.110175	0.068164
HDL	CCDC88B	0.82	-0.0529626	0.00765004	-0.0656996	0.0142333
FIBRINOGEN	CCDC88B	0.92	-0.0815119	0.0114473	-0.0819136	0.030151
FASTINSULIN	CD7	0.99	-0.152423	0.00340613	-0.17767	0.0179669
LDL	CD7	0.93	0.0903392	5.16e-05	0.133313	0.0767934
TOTCHOL	CD7	0.85	-0.0429671	0.000703529	0.0186125	0.80501
HDL	CDH3	0.86	0.0397049	0.00760435	0.0405314	0.0424315
TRIGS	CEP170B	0.98	-0.0396317	0.00256925	-0.0419798	0.0225004
FIBRINOGEN	CEP170B	1	0.0814639	0.00470509	0.111839	0.000704121
DBP	CHUK	0.99	0.05532	3.33e-05	0.0213492	0.28759
SBP	CHUK	1	-0.0595274	1.44e-05	-0.0271501	0.176427
BMI	CLASP1	0.97	0.10812	0.00380747	0.0697332	0.156073
DBP	CLASP1	0.92	0.0720824	0.0243126	0.10437	0.0334976
PLATELET_COUNT	CLASP1	0.93	0.108277	0.0102548	0.129853	0.00817736
FASTINSULIN	CNIH3	0.88	-0.163988	0.005245	-0.104662	0.229506
FIBRINOGEN	CNIH3	0.9	0.188522	0.0107122	0.283801	0.00112678
HDL	CNIH3	0.88	0.210903	0.00146874	0.26668	0.0029556
BMI	COMT	0.89	-0.26343	0.00581994	-0.269771	0.0336574
FASTINSULIN	COMT	0.83	0.172657	0.0462744	0.0673402	0.59531
FIBRINOGEN	COMT	0.87	-0.240726	0.0259523	-0.198909	0.117471
FASTGLUCOSE	CREBBP	0.91	0.119547	0.0225599	0.0910944	0.175061
HDL	CREBBP	0.83	0.116812	0.0202069	0.109714	0.102491
PLATELET_COUNT	CREBBP	0.92	-0.111756	0.0499721	-0.0991368	0.140224
FASTINSULIN	CREBBP	0.92	0.214084	0.0212028	0.231856	0.0841354
DBP	CRK	0.93	-0.1177	0.0050081	-0.111318	0.0819289
FASTGLUCOSE	CRK	0.86	0.217153	0.0346919	0.267926	0.0394175
FIBRINOGEN	CRK	0.99	0.441562	8.66e-05	0.413961	0.00144756
DBP	CRTAP	0.95	0.0588898	0.00442922	0.073766	0.0185774
PLATELET_COUNT	CRTAP	0.97	-0.0950332	0.000379114	-0.118214	0.000158493
DBP	CTC-325H20.4	0.95	1.09274	0.0387936	1.50302	0.0633603
FASTINSULIN	CTC-325H20.4	0.97	1.76317	0.00159827	1.51694	0.0604466
FASTGLUCOSE	DAB1	0.84	-0.780376	0.0118477	-0.989597	0.0120806
SBP	DBP	1	0.604978	6.74e-40	0.659071	8.34135e-127
BMI	DCDC2B	0.98	0.473074	0.000264272	0.293624	0.0870124
FASTINSULIN	DCDC2B	1	-0.393239	0.000808395	-0.334096	0.0508029
FIBRINOGEN	DCDC2B	0.93	0.35011	0.0163376	0.320265	0.0619003
BMI	DFNA5	0.93	-0.0307438	0.00223573	-0.0285902	0.0297361
TRIGS	DFNA5	0.87	0.0203383	0.029268	0.0290516	0.0271765
FASTGLUCOSE	DFNA5	0.93	-0.0374481	0.0342392	-0.0407428	0.069358
BMI	DISP1	0.91	-0.0595178	0.00535803	-0.0727341	0.00900658
SBP	DISP1	0.87	-0.0458706	0.0135249	-0.0511223	0.0665483
TRIGS	DISP1	0.93	-0.0482998	0.0163501	-0.059816	0.0317955
FASTGLUCOSE	DOCK1	0.92	0.0697042	0.0267368	0.0750174	0.061474
BMI	DRGX	0.88	-0.0225285	0.0152707	-0.0333612	0.00636565
HDL	DRGX	0.98	0.0376072	3.2e-05	0.0439136	0.00032167
HDL	EPHB2	0.96	-0.171008	0.00429906	-0.271801	0.00063255
BMI	EPHB2	0.94	-0.262662	0.00204226	-0.20171	0.0714424
FASTINSULIN	EPHB2	0.86	0.151216	0.0478064	0.129229	0.247031
FASTINSULIN	FAM120AOS	0.92	0.127774	0.00586961	0.20589	0.00215805
FIBRINOGEN	FAM120AOS	0.98	-0.154978	0.00723475	-0.159675	0.0177755
FIBRINOGEN	FAM173B	0.96	0.043942	0.00932983	0.0407968	0.0399206
PLATELET_COUNT	FAM173B	0.97	-0.0549769	0.00123616	-0.0501095	0.0115733
BMI	FAM81B	0.92	-0.0387744	0.0337924	-0.0335375	0.152999
FASTINSULIN	FAM81B	0.91	0.0440733	0.00621464	0.0563033	0.0160396
FASTINSULIN	FASTGLUCOSE	1	0.227286	1.22e-07	0.455686	3.19899e-53
BMI	FASTINSULIN	1	0.343144	4.47e-12	0.483725	4.83581e-60
FASTGLUCOSE	FASTINSULIN	1	0.371083	8.28e-12	0.457569	3.19899e-53
HDL	FASTINSULIN	1	-0.232494	1.2e-05	-0.444865	5.06834e-50
TRIGS	FASTINSULIN	1	0.166779	0.000530933	0.422443	9.11394e-45
HDL	FIBRINOGEN	1	-0.113239	0.0103911	-0.175154	2.05902e-08
FASTINSULIN	FICD	0.94	0.132122	0.0139695	0.222373	0.00506805
SBP	FICD	0.94	0.136993	0.00993231	0.232337	0.00348437
PLATELET_COUNT	FICD	0.9	0.199247	0.0470566	0.242183	0.0400963
BMI	GABRR1	0.97	-0.0387357	0.00989857	-0.0496494	0.0123324
FIBRINOGEN	GABRR1	0.96	-0.0841833	0.0106735	-0.106319	0.00550713
HDL	GAK	0.93	-0.338685	0.000272894	-0.399655	0.00140337
PLATELET_COUNT	GAK	0.89	0.464413	0.0153965	0.690555	0.0020162
FIBRINOGEN	GFRA1	0.94	-0.0216742	0.0125462	-0.0252539	0.0134345
BMI	GFRA1	0.94	0.0280119	0.047886	0.0268017	0.153603
TRIGS	GNAS	0.86	-0.086935	0.00742297	-0.100151	0.0282937
FASTINSULIN	GOLGA1	0.87	-0.128659	0.0300542	-0.131771	0.134049
DBP	HAO1	0.89	-0.505192	0.00249094	-0.493481	0.0537702
SBP	HAO1	0.85	0.406854	0.0179279	0.234352	0.360322
FIBRINOGEN	HBEGF	0.94	-0.610233	0.0244547	-0.39752	0.200792
HDL	HBEGF	0.96	-0.672968	0.00343117	-1.03451	0.000844316
PLATELET_COUNT	HBEGF	0.88	-0.571384	0.0336307	-0.66824	0.0313888
FASTINSULIN	HDL	1	-0.249766	1.47e-08	-0.442626	5.06834e-50
LDL	HDL	1	-0.16376	2.97e-25	-0.172184	3.62822e-08
TOTCHOL	HDL	1	0.270733	4.81e-169	-0.00869213	0.782568
TRIGS	HDL	1	-0.305771	2.08e-12	-0.451768	5.5904e-52
FIBRINOGEN	HIC1	0.98	0.122119	0.00316463	0.13087	0.00711199
PLATELET_COUNT	HIC1	0.82	0.087764	0.0333846	0.125128	0.0100803
SBP	HIC1	0.82	0.0639952	0.0488671	0.0917264	0.0593987
DBP	HS1BP3	0.96	-0.0490586	0.00113637	-0.0414788	0.0710862
FASTGLUCOSE	HS1BP3	0.91	0.0422471	0.0199133	0.0543362	0.0180059
BMI	HS1BP3	0.94	-0.0744941	0.0170757	-0.0534802	0.192131
HDL	HS1BP3	0.98	-0.104505	0.00067756	-0.145964	0.000356202
SBP	HS1BP3	0.87	-0.0757705	0.00607867	-0.0161113	0.694398
FIBRINOGEN	HSD17B4	0.97	-0.0997901	0.00236419	-0.0901256	0.0181673
SBP	HSD17B4	0.91	-0.19043	0.0015945	-0.260493	0.00362893
DBP	IFI27L1	0.91	-0.311206	0.0209131	-0.171714	0.398422
SBP	IFI27L1	0.91	0.314198	0.0204425	0.360833	0.0759729
BMI	IHH	0.88	-0.156383	0.0317754	-0.0287004	0.764788
FASTGLUCOSE	IHH	0.9	0.150015	0.0465838	0.310286	0.00117258
PLATELET_COUNT	IHH	0.96	0.21609	0.00886281	0.275634	0.00398365
BMI	ITFG2	0.96	0.0981135	0.038047	0.158989	0.00937828
HDL	ITFG2	0.97	-0.163383	0.000441669	-0.260325	1.98056e-05
TRIGS	ITFG2	0.97	0.119879	0.00731659	0.217099	0.000380831
HDL	ITGA3	0.84	0.0268027	0.0376885	0.029076	0.0951313
SBP	ITGA3	0.97	0.0298116	0.00996515	0.0331694	0.0568689
FASTGLUCOSE	ITPR2	0.89	0.131735	0.00657088	0.0655778	0.289035
HDL	ITPR2	0.83	0.0945675	0.0397634	0.0434365	0.482783
TRIGS	ITPR2	0.83	0.119968	0.00601616	0.107604	0.0819611
DBP	KAT2B	0.98	0.0146101	0.0135962	0.0211838	0.0188779
PLATELET_COUNT	KAT2B	0.96	-0.0254773	0.00103275	-0.017049	0.0591322
FIBRINOGEN	KCNH8	1	0.350567	0.0067975	0.343415	0.0236165
FIBRINOGEN	KCNH8	0.9	-0.471228	0.00271408	-0.407662	0.0297473
TRIGS	KCNH8	0.91	0.410195	0.00205966	0.513033	0.00619599
FASTGLUCOSE	KLHDC4	0.88	-0.0905731	0.0228429	-0.151093	0.00257051
HDL	LARP7	0.83	0.131348	0.000159783	0.0996763	0.0330936
LDL	LARP7	0.84	-0.0566461	4.58e-05	-0.045376	0.33254
BMI	LBP	0.98	0.0490808	0.000953089	0.0528324	0.00755627
HDL	LBP	0.9	0.0326902	0.0266529	0.0439485	0.0263173
TOTCHOL	LDL	1	0.902404	0	0.939839	0
FIBRINOGEN	MAP2K6	0.96	0.389985	0.000696671	0.3461	0.0100079
PLATELET_COUNT	MAT2B	0.95	0.0787369	0.00579467	0.0809527	0.0156982
BMI	MCM9	0.94	0.056227	0.0206671	0.0521682	0.100395
FASTINSULIN	MCM9	0.92	-0.0599229	0.00611596	-0.0630881	0.0462577
BMI	MET	0.88	0.0424484	0.0485286	0.0528792	0.0642458
DBP	MET	1	0.0621396	0.000948458	0.0612304	0.031939
PLATELET_COUNT	MET	0.95	0.0489578	0.0440872	0.0600063	0.0356852
SBP	MET	0.95	-0.0595556	0.00197864	-0.0212056	0.458231
FASTINSULIN	MPO	1	1.08543	0.000109118	1.19534	0.00321593
TRIGS	MPO	0.93	-0.962794	0.00110072	-0.758698	0.0625154
BMI	MYLK	0.92	0.127001	0.0338089	0.155081	0.0478803
FIBRINOGEN	MYLK	0.8	0.135417	0.0438085	0.0981761	0.210639
PLATELET_COUNT	MYLK	0.98	-0.836467	9.8e-05	-0.808761	0.00113768
FASTGLUCOSE	MYO3B	0.89	0.0203923	0.0343281	0.0199095	0.103415
PLATELET_COUNT	MYO3B	0.92	0.0420147	0.0383744	0.0571117	0.0163134
FIBRINOGEN	NAPG	0.96	-0.687795	0.000697772	-0.565524	0.0152244
HDL	NAPG	0.94	-0.610898	0.000538923	-0.614331	0.00834627
SBP	NAPG	0.91	-0.398305	0.0108844	-0.428377	0.0661052
FIBRINOGEN	NCAM1	0.97	0.0657024	0.036069	0.0706237	0.0528016
PLATELET_COUNT	NCAM1	0.95	-0.0929763	0.00290092	-0.0643658	0.0776214
SBP	NCAM1	0.91	-0.0584591	0.0178484	-0.0490662	0.178595
FASTINSULIN	NFIC	0.96	-0.0178069	0.00115598	-0.0190711	0.0176378
BMI	NFIC	0.95	-0.0386107	0.00174403	-0.0525783	0.00115247
PLATELET_COUNT	NLRP3	0.9	-0.0622565	0.0207275	-0.0888295	0.00493459
BMI	NLRP3	0.96	0.0744782	0.00506549	0.0812219	0.0207696
DBP	NMD3	0.94	-0.162038	0.00189865	-0.181324	0.0225636
SBP	NMD3	0.87	0.131946	0.0136624	0.00266666	0.973292
FASTGLUCOSE	NT5E	0.96	0.885897	0.00209694	0.494463	0.169119
FASTINSULIN	NT5E	0.83	-0.500518	0.0477783	-0.706029	0.0490229
FIBRINOGEN	NT5E	0.9	-0.833073	0.00743749	-0.725232	0.0437487
HDL	NT5E	0.89	0.58661	0.0325631	1.23378	0.000586346
FIBRINOGEN	NT5E	0.81	-1.63923	0.0213626	-1.19945	0.153944
FIBRINOGEN	OSBPL10	0.98	0.0748934	0.000117597	0.0653661	0.00398529
HDL	OSBPL10	0.87	0.0419086	0.0147989	0.0278667	0.220306
BMI	OTUB1	0.91	0.320387	0.0153951	0.259117	0.13987
DBP	OTUB1	0.88	0.241065	0.0370675	0.218831	0.212168
FASTINSULIN	OTUB1	0.91	-0.363083	0.00228359	-0.354143	0.0429407
FASTGLUCOSE	OXSR1	0.99	0.451422	0.000681006	0.411641	0.0140157
FASTINSULIN	OXSR1	0.96	-0.392537	0.00764778	-0.573059	0.0078857
DBP	PDE1B	0.99	0.0365994	0.000935822	0.0462525	0.00610339
PLATELET_COUNT	PDE1B	0.96	0.114794	0.000461354	0.138732	0.000302428
DBP	PIDD	0.96	-0.265187	0.00150804	-0.422022	0.000753469
DBP	PIK3C2G	0.94	0.180422	0.00177256	0.161976	0.0650564
HDL	PIK3C2G	0.93	-0.138507	0.0328985	-0.16975	0.0533048
SBP	PIK3C2G	0.94	-0.116098	0.0494446	-0.0880963	0.316231
DBP	PIK3R5	1	0.0350784	0.000522641	0.0345092	0.0254025
HDL	PIK3R5	0.81	-0.0238485	0.0384167	-0.00880344	0.569204
SBP	PIK3R5	0.94	-0.0271963	0.00938872	-0.000414788	0.978605
TRIGS	PIK3R5	0.9	-0.0304214	0.00558748	-0.0315499	0.0411924
BMI	PIK3R5	0.88	0.0630887	0.0163387	0.0541101	0.118053
FASTGLUCOSE	PIK3R5	0.9	0.0674193	0.0130684	0.0530489	0.125168
FASTINSULIN	PIK3R5	0.92	-0.0509488	0.0300088	-0.00859572	0.803484
BMI	POLR2F	1	-0.48791	1.14e-05	-0.52045	0.000393389
SBP	POLR2F	0.82	-0.19102	0.0496288	-0.155912	0.28954
BMI	PRKG1	0.93	0.0531734	0.0121107	0.0629244	0.0236757
SBP	PRKG1	0.82	0.0373117	0.0490017	0.0659346	0.0177129
FASTINSULIN	PRKG1	0.93	0.0582892	0.0234172	0.0720689	0.056498
TRIGS	PRKG1	0.97	0.103079	0.00142796	0.0766276	0.0881156
BMI	PROSC	0.98	-0.738882	0.000447365	-0.62813	0.0249592
DBP	PROSC	0.82	-0.40799	0.0269153	-0.223808	0.424482
FASTGLUCOSE	PROSC	0.86	-0.443986	0.0414613	-0.254784	0.363274
FIBRINOGEN	PROSC	0.99	0.753351	0.00148703	0.633863	0.0236558
BMI	PTH1R	0.89	0.136261	0.00896785	0.189686	0.00554906
FASTGLUCOSE	PTH1R	0.97	0.150176	0.0057152	0.253785	0.000200144
DBP	QARS	0.92	0.170634	2e-05	0.158647	0.00882069
HDL	QARS	0.93	-0.134788	0.0024292	-0.112958	0.0625962
BMI	QARS	0.99	0.278549	0.00934618	0.243039	0.0881546
PLATELET_COUNT	QARS	0.97	-0.353408	0.00379312	-0.283459	0.0466543
BMI	QKI	0.98	0.367682	0.00192914	0.487794	0.00161458
FIBRINOGEN	QKI	0.87	-0.43051	0.0261796	-0.557243	0.0150606
HDL	RBM25	0.88	-0.016557	0.0348241	-0.021513	0.0428888
PLATELET_COUNT	RBM25	0.9	-0.019629	0.0306691	-0.0305426	0.00401511
BMI	RECQL5	0.92	0.103885	0.00450665	0.109159	0.0237705
PLATELET_COUNT	RECQL5	0.99	0.124975	0.00241207	0.124003	0.0101896
SBP	RECQL5	0.81	0.067408	0.0366768	0.076669	0.112434
FASTGLUCOSE	RGS5	0.99	-0.398025	0.000701636	-0.463678	0.00204665
FIBRINOGEN	RGS5	0.88	0.394195	0.0024043	0.409435	0.00654004
BMI	RGS5	0.88	-0.509659	0.0485489	-0.34106	0.320442
FASTGLUCOSE	RNF122	0.92	-0.0508425	0.0429235	-0.104797	0.000916517
BMI	RNF157	0.91	0.0871269	0.0453682	0.143539	0.0118867
DBP	RNF157	0.91	-0.0850721	0.0220963	-0.0920221	0.10684
HDL	RNF157	0.93	0.347784	0.000417269	0.332382	0.0128783
PLATELET_COUNT	RNPEP	0.97	0.101847	0.0102906	0.111164	0.0147079
BMI	RNPEP	0.83	0.167809	0.018962	0.076091	0.415821
BMI	RP11-277P12.20	0.99	-0.161401	0.00244827	-0.167707	0.0152733
TRIGS	RP11-277P12.20	0.96	-0.162452	0.00103585	-0.206806	0.00275372
FASTGLUCOSE	RP11-346I3.4	0.96	-0.250415	0.0172458	-0.323947	0.0159134
TRIGS	RP11-346I3.4	0.82	0.310777	0.00113484	0.350522	0.00911644
BMI	RP11-98D18.15	0.94	0.00891641	0.0130097	0.00687254	0.146731
FASTGLUCOSE	RP11-98D18.15	0.98	0.0101755	0.00599019	0.0109596	0.0204627
BMI	RPS21	0.93	0.763033	0.00930617	0.828183	0.0311779
FIBRINOGEN	RPS21	0.96	0.892526	0.00656101	0.804669	0.0362961
FASTGLUCOSE	SBF2	0.98	-0.118995	0.0113009	-0.160197	0.00728467
DBP	SBP	1	0.595534	3.96e-45	0.658328	8.34135e-127
FASTGLUCOSE	SCARB2	0.91	-0.186944	0.00697747	-0.202999	0.0209489
SBP	SCARB2	0.97	0.159643	0.0065527	0.191128	0.0298111
FIBRINOGEN	SCARB2	0.83	-0.181469	0.0316956	-0.13117	0.188994
TRIGS	SCARB2	0.93	0.245732	0.000581089	0.175826	0.0781635
FIBRINOGEN	SDHA	0.97	0.0907096	0.00171654	0.0820287	0.0129128
HDL	SDHA	0.9	0.134487	0.01292	0.185085	0.0113566
DBP	SETBP1	0.92	-0.24237	0.00434668	-0.319786	0.0134105
TRIGS	SETBP1	0.89	-0.219087	0.0179542	-0.356112	0.00591436
BMI	SFMBT2	0.9	-0.35622	0.0100926	-0.295757	0.100802
DBP	SFMBT2	0.92	-0.251172	0.0344544	-0.131839	0.464333
FASTINSULIN	SFMBT2	0.9	0.287351	0.0194473	0.193018	0.283032
FIBRINOGEN	SH3BP1	0.93	-0.0659588	0.0119661	-0.088398	0.00399864
PLATELET_COUNT	SH3BP1	0.99	0.0803738	0.00233915	0.08172	0.00781357
DBP	SH3TC1	0.98	0.146112	0.00178583	0.15208	0.0319634
PLATELET_COUNT	SH3TC1	0.99	0.227558	0.000217626	0.177093	0.0125379
DBP	SLC12A8	0.96	-0.0463662	0.000374869	-0.0540561	0.00704013
PLATELET_COUNT	SLC12A8	0.96	-0.0511083	0.00282535	-0.0589896	0.00328709
HDL	SLC18A2	0.93	-0.0366088	0.0139558	-0.0239206	0.232533
SBP	SLC18A2	0.91	-0.0333364	0.0142014	-0.0637212	0.00143648
DBP	SLC2A11	0.93	-0.0794703	0.0131611	-0.135133	0.00577543
FASTINSULIN	SLC2A11	0.99	-0.103949	0.00166527	-0.140618	0.00399757
FASTGLUCOSE	SLC30A8	0.96	0.0600622	0.0176359	0.0846483	0.00871842
FASTGLUCOSE	SLC38A1	0.89	1.17064	0.0143586	1.89967	0.0016532
FASTINSULIN	SLC38A1	0.93	1.54152	0.0193251	2.28759	0.0173296
FIBRINOGEN	SMC2	1	0.0955446	2.33e-05	0.0863663	0.00105547
HDL	SMC2	0.81	0.0430993	0.0307754	0.051621	0.0506151
BMI	SMC2	0.93	-0.094061	0.00409699	-0.117811	0.00616973
FASTGLUCOSE	SMEK1	0.9	-0.0286619	0.00714765	-0.026058	0.0566616
PLATELET_COUNT	SMEK1	0.94	-0.0289019	0.0122676	-0.0324324	0.0177072
BMI	SMEK1	0.84	0.0481883	0.0253913	0.0810754	0.00414265
FASTGLUCOSE	SOX13	0.96	0.153232	0.000816888	0.156681	0.0068041
FIBRINOGEN	SOX13	0.89	0.116134	0.0209559	0.11236	0.0526575
HDL	SOX13	0.98	0.221581	0.000159834	0.214078	0.00678308
FASTGLUCOSE	SPARC	0.87	0.0841826	0.0167371	0.0876303	0.0514968
FIBRINOGEN	SPARC	0.97	0.109265	0.00442264	0.134573	0.0027691
FASTGLUCOSE	SRRM1	0.96	0.110514	0.0201365	0.141453	0.0210387
SBP	ST3GAL3	0.98	-0.0794322	0.0001562	-0.0976501	0.00199466
TRIGS	ST3GAL3	1	-0.0849354	0.000221495	-0.121648	0.000115729
DBP	STIL	0.87	0.0643237	0.0154597	0.111025	0.00497414
PLATELET_COUNT	STIL	0.96	0.220622	0.0370624	0.262279	0.0341079
FASTGLUCOSE	STX3	0.92	0.12208	0.0155926	0.0730847	0.255093
SBP	STX3	1	-0.166236	0.000106988	-0.202363	0.00159649
FASTINSULIN	SYN3	1	0.155544	0.00218196	0.195982	0.00847568
SBP	SYN3	1	0.196217	0.0125468	0.313921	0.0068911
BMI	TAF5L	0.8	0.204108	0.0384311	0.150012	0.250236
FASTGLUCOSE	TAF5L	0.97	0.291129	0.00427724	0.294245	0.0238812
PLATELET_COUNT	TCOF1	0.99	-0.167141	2.1e-05	-0.112412	0.0136338
BMI	THAP3	0.93	-0.247915	0.0330207	-0.39012	0.0110496
FASTGLUCOSE	THAP3	0.93	-0.328443	0.00679963	-0.433133	0.0047363
FASTINSULIN	TMEM184A	0.93	0.432347	0.0131801	0.483719	0.0595437
PLATELET_COUNT	TMEM184A	0.9	0.625806	0.00457514	0.751869	0.00345313
BMI	TNFRSF11A	0.97	-0.371489	0.00088896	-0.342136	0.0198225
FASTGLUCOSE	TNFRSF11A	0.89	-0.643001	0.0277858	-1.06138	0.00424863
BMI	TNFSF15	0.95	0.0215779	0.0122545	0.0117732	0.301321
HDL	TNFSF15	0.9	0.0221818	0.00888852	0.0256485	0.024157
SBP	TNFSF15	0.91	0.0160352	0.0338486	0.0261187	0.0216702
DBP	TNXB	0.9	0.0770954	0.00540627	0.0373951	0.362019
FASTINSULIN	TNXB	0.99	0.0896435	0.00123466	0.0982746	0.0162572
FIBRINOGEN	TNXB	0.88	-0.163613	0.00873296	-0.159186	0.0282969
LDL	TOTCHOL	1	0.945777	0	0.939786	0
PLATELET_COUNT	TOTCHOL	1	0.169415	0.010281	0.173558	2.79322e-08
TRIGS	TOTCHOL	1	0.339133	8.79e-12	0.406105	1.97202e-41
FASTGLUCOSE	TPM3	0.9	-0.151977	0.0176042	-0.158438	0.0517299
FASTINSULIN	TRIGS	1	0.125496	0.00743291	0.420172	9.11394e-45
HDL	TRIGS	1	-0.252327	1.52e-06	-0.451612	5.5904e-52
TOTCHOL	TRIGS	1	0.285672	2.59e-163	0.406158	1.97202e-41
FIBRINOGEN	TRIO	0.91	0.211453	0.0230253	0.267405	0.0138839
FASTGLUCOSE	TRIO	0.81	-0.198155	0.0492054	-0.233059	0.0676829
DBP	TRMT61B	0.92	0.0590471	0.0217466	0.0596357	0.125891
PLATELET_COUNT	TRMT61B	0.98	0.14657	1.17e-05	0.15107	0.000101808
DBP	TRPM4	1	-0.170165	9.51e-06	-0.103972	0.0724028
SBP	TRPM4	1	0.143587	0.000270863	0.0711628	0.219285
HDL	TRPM4	0.92	0.330495	0.000432594	0.15152	0.227579
BMI	TSPAN18	0.93	-0.0282005	0.00565995	-0.0344577	0.0106364
PLATELET_COUNT	TSPAN18	0.9	-0.0552635	0.0485371	-0.0664562	0.037684
FASTGLUCOSE	ULK2	0.83	0.143689	0.0434603	0.0483804	0.588221
FIBRINOGEN	ULK2	0.94	0.231267	0.00251751	0.215134	0.0159886
SBP	ULK2	0.89	0.177148	0.00335822	0.196638	0.0276618
FASTGLUCOSE	ZNF740	0.91	-0.239404	0.0480111	-0.35279	0.022309
SBP	ZNF740	0.93	-0.294111	0.00467992	-0.481221	0.00181451
