# Supplementary material for: A new statistical framework for genetic pleiotropic analysis of high dimensional phenotype data
Source: BMC Genomics. 2016 Nov 7;17:881. doi: 10.1186/s12864-016-3169-1 (PMC5100198; doi:10.1186/s12864-016-3169-1)
Supplement: Additional file 3: Table S2. — P-values for the path coefficient, mariginal effects of single trait and multiple traits, and minimum of P-values from PCA analysis for 13 genes that are connected to more than 4 phenotypes in Fig. 4. (XLSX 17 kb) [file 12864_2016_3169_MOESM3_ESM.xlsx]

## Sheet: gene13_mp4.test
Table S2. P-values for the path coefficient, mariginal effects of single trait and multiple traits, and minimum of P-values from PCA analysis.
Outcome	Causal	stability	P-value for path coefficient	P-value (Single Trait Marginal )	min (P-value) PCA	P-value (Multiple Traits Marginal)
					0.00144133	0.0015677
SBP	PIK3R5	1	8.37886e-05	0.0924992
DBP	PIK3R5	1	0.00119852	0.0761764
TRIGS	PIK3R5	0.9	0.00558748	0.106634
FASTGLUCOSE	PIK3R5	0.9	0.0130684	0.200828
BMI	PIK3R5	0.88	0.0163387	0.26124
FASTINSULIN	PIK3R5	0.92	0.0300088	0.793732
HDL	PIK3R5	0.81	0.0384167	0.239119
					0.000217374	0.000243177
DBP	HS1BP3	0.96	0.000121298	0.157811
HDL	HS1BP3	0.98	0.00067756	0.000814821
SBP	HS1BP3	0.87	0.00607867	0.910276
BMI	HS1BP3	0.94	0.0170757	0.191484
FASTGLUCOSE	HS1BP3	0.91	0.0199133	0.0595293
					0.000479	0.000524315
DBP	ABCC9	1	5.29667e-06	0.0648728
SBP	ABCC9	0.94	0.000256117	0.462529
FASTINSULIN	ABCC9	0.95	0.00271046	0.00210304
FIBRINOGEN	ABCC9	0.96	0.00552496	0.0771011
					4.09599e-05	4.60864e-05
HDL	ASCC2	0.92	0.000557998	0.000725869
BMI	ASCC2	0.87	0.0026632	0.0238444
DBP	ASCC2	0.94	0.010184	0.168446
SBP	ASCC2	0.88	0.0405198	0.581414
					0.00181902	0.0121039
SBP	C12orf77	0.93	0.00839231	0.113077
BMI	C12orf77	1	0.00972015	0.0142581
TRIGS	C12orf77	0.81	0.0174608	0.178717
FASTGLUCOSE	C12orf77	0.87	0.0189127	0.0328418
					0.0056391	0.0058814
DBP	CALD1	0.91	0.00358046	0.534065
FASTGLUCOSE	CALD1	0.95	0.0115599	0.0185007
SBP	CALD1	0.95	0.0274162	0.144097
PLATELET_COUNT	CALD1	0.85	0.0358535	0.0239525
					0.0511869	0.0532349
HDL	CREBBP	0.83	0.0202069	0.260983
FASTINSULIN	CREBBP	0.92	0.0212028	0.220964
FASTGLUCOSE	CREBBP	0.91	0.0225599	0.134905
PLATELET_COUNT	CREBBP	0.92	0.0499721	0.245752
					0.004344	0.00483467
DBP	MET	1	0.000948458	0.0990995
SBP	MET	0.95	0.00197864	0.608473
PLATELET_COUNT	MET	0.95	0.0440872	0.104567
BMI	MET	0.88	0.0485286	0.102045
					0.000441274	0.000515866
FIBRINOGEN	NT5E	0.9	0.00166786	0.0472606
FASTGLUCOSE	NT5E	0.96	0.00209694	0.362385
HDL	NT5E	0.89	0.0325631	0.00155094
FASTINSULIN	NT5E	0.83	0.0477783	0.135515
					0.000864059	0.00100912
TRIGS	PRKG1	0.97	0.00142796	0.121457
BMI	PRKG1	0.93	0.0121107	0.0699752
FASTINSULIN	PRKG1	0.93	0.0234172	0.027715
SBP	PRKG1	0.82	0.0490017	0.017597
					0.0183317	0.0188844
BMI	PROSC	0.98	0.000447365	0.0249592
FIBRINOGEN	PROSC	0.99	0.00148703	0.0236558
DBP	PROSC	0.82	0.0269153	0.424482
FASTGLUCOSE	PROSC	0.86	0.0414613	0.363274
					0.00832625	0.00871812
DBP	QARS	0.92	1.99864e-05	0.0313263
HDL	QARS	0.93	0.0024292	0.176761
PLATELET_COUNT	QARS	0.97	0.00379312	0.137804
BMI	QARS	0.99	0.00723526	0.160916
					0.00311335	0.00341529
TRIGS	SCARB2	0.93	0.000581089	0.225976
SBP	SCARB2	0.97	0.00440692	0.00688094
FASTGLUCOSE	SCARB2	0.91	0.00697747	0.0681764
FIBRINOGEN	SCARB2	0.83	0.0316956	0.344256

## Sheet: Sheet1
genames	pV1	pV2	pV12	pV	p_mrg
ABCC9	0.835503	0.000843748	0.00372466	0.000479227	0.000524315
ASCC2	0.694164	0.00493769	0.0228821	4.09599e-05	4.60864e-05
C12orf77	0.0418134	0.0035983	0.00181902	0.0116809	0.0121039
CALD1	0.18363	0.0342176	0.0381391	0.0056391	0.0058814
CREBBP	0.393507	0.571362	0.560376	0.0511869	0.0532349
HS1BP3	0.767308	0.0265387	0.0996585	0.000217374	0.000243177
MET	0.489371	0.792979	0.755396	0.004344	0.00483467
NT5E	0.128326	0.0570312	0.0433065	0.000441274	0.000515866
PIK3R5	0.222431	0.32524	0.262341	0.00144133	0.0015677
PRKG1	0.0479577	0.429042	0.0989816	0.000864059	0.00100912
PROSC	0.202339	0.0374736	0.050941	0.0183317	0.0188844
QARS	0.203129	0.338482	0.252827	0.00832625	0.00871812
SCARB2	0.390395	0.117575	0.179952	0.00311335	0.00341529
