# Supplementary material for: A new statistical framework for genetic pleiotropic analysis of high dimensional phenotype data
Source: BMC Genomics. 2016 Nov 7;17:881. doi: 10.1186/s12864-016-3169-1 (PMC5100198; doi:10.1186/s12864-016-3169-1)
Supplement: Additional file 4: Table S3. — Direct, indirect, total and marginal effects for Fig. 4. (XLSX 94 kb) [file 12864_2016_3169_MOESM4_ESM.xlsx]

## Sheet: Sheet1
Table S3. Direct, indirect, total and marginal genetic effects.
Outcome	Causal	Direct Effect	Indirect Effect	Total Effect	Marginal Effect (Coef of SRG)
BMI	ABCC9	0	-0.0177722	-0.0177722	-0.0223778
BMI	AC053503.11	0	-0.000115635	-0.000115635	-0.0727008
BMI	ADAMTS19	0	-0.039841	-0.039841	-0.0643588
BMI	AHRR	0	0.0752437	0.0752437	0.51396
BMI	AQPEP	0	-4.78246e-05	-4.78246e-05	0.0905474
BMI	ARHGAP27	0.167526	0.0205339	0.188059	0.260794
BMI	ARL8A	0	0.0255162	0.0255162	-0.0112539
BMI	ASCC2	0.0506302	-3.07182e-05	0.0505995	0.070159
BMI	ASMTL-AS1	0.0391746	-0.00862485	0.0305497	0.0411611
BMI	ASTN1	0	7.21904e-05	7.21904e-05	0.0200258
BMI	ASXL3	0	-0.00982017	-0.00982017	-0.0260737
BMI	ATP6V1G3	-0.570136	0.0106897	-0.559447	-0.536024
BMI	BANK1	0	-0.00739905	-0.00739905	-0.00818607
BMI	BATF2	0	-0.00379318	-0.00379318	-0.0131391
BMI	BCL10	0	0.00596702	0.00596702	0.0020145
BMI	C11orf49	0	0.0681414	0.0681414	0.326072
BMI	C12orf77	-1.37038	-0.274534	-1.64491	-1.73713
BMI	C3orf67	0	0.116364	0.116364	-0.0717825
BMI	C6orf15	0	0.000137472	0.000137472	0.0371823
BMI	CACNG5	0	-0.00430854	-0.00430854	0.0126046
BMI	CALD1	0	-3.41048e-05	-3.41048e-05	0.0149167
BMI	CARKD	0	-0.00278604	-0.00278604	0.00450718
BMI	CBLC	0	0.000404896	0.000404896	0.0411614
BMI	CCDC88B	0	0.00646498	0.00646498	0.0144573
BMI	CD7	0	-0.0530302	-0.0530302	-0.0872972
BMI	CDH3	0	-0.00484666	-0.00484666	0.0276742
BMI	CEP170B	0	-0.00533685	-0.00533685	0.000301802
BMI	CHUK	0	-8.74458e-05	-8.74458e-05	-0.00927211
BMI	CLASP1	0.10812	0.000146329	0.108267	0.0697332
BMI	CNIH3	0	-0.0563425	-0.0563425	0.029482
BMI	COMT	-0.26343	0.0587371	-0.204693	-0.269771
BMI	CREBBP	0	-0.00330791	-0.00330791	-0.029653
BMI	CRK	0	-0.000238934	-0.000238934	-0.0791491
BMI	CRTAP	0	0.000119548	0.000119548	-0.00317232
BMI	CTC-325H20.4	0	0.636019	0.636019	0.590015
BMI	DAB1	0	-0.0714857	-0.0714857	-0.503544
BMI	DBP	0	0.00203003	0.00203003	0.0962294
BMI	DCDC2B	0.473074	-0.136517	0.336557	0.293624
BMI	DFNA5	-0.0307438	0.00273878	-0.0280051	-0.0285902
BMI	DISP1	-0.0595178	-0.00665802	-0.0661758	-0.0727341
BMI	DOCK1	0	0.00638519	0.00638519	-0.00579389
BMI	DRGX	-0.0225285	-0.00459059	-0.0271191	-0.0333612
BMI	EPHB2	-0.262662	0.054357	-0.208305	-0.20171
BMI	FAM120AOS	0	0.0437883	0.0437883	0.14271
BMI	FAM173B	0	0.000607397	0.000607397	-0.00512517
BMI	FAM81B	-0.0387744	0.0158429	-0.0229315	-0.0335375
BMI	FASTGLUCOSE	0	0.0916041	0.0916041	0.277513
BMI	FASTINSULIN	0.343144	0.0163236	0.359467	0.483725
BMI	FIBRINOGEN	0	0.0138227	0.0138227	0.108065
BMI	FICD	0	0.0479532	0.0479532	0.0591004
BMI	GABRR1	-0.0387357	-0.00116364	-0.039899	-0.0496494
BMI	GAK	0	0.0413423	0.0413423	-0.0369779
BMI	GFRA1	0.0280119	0	0.0280119	0.0268017
BMI	GNAS	0	-0.0117068	-0.0117068	-0.133556
BMI	GOLGA1	0	-0.0462488	-0.0462488	0.0127923
BMI	HAO1	0	0.000339661	0.000339661	0.141555
BMI	HBEGF	0	0.073712	0.073712	0.364256
BMI	HDL	0	-0.122067	-0.122067	-0.251381
BMI	HIC1	0	0.00190276	0.00190276	0.0505927
BMI	HS1BP3	-0.0744941	0.0126529	-0.0618412	-0.0534802
BMI	HSD17B4	0	-0.00137937	-0.00137937	0.0103266
BMI	IFI27L1	0	0.000422549	0.000422549	0.0243711
BMI	IHH	-0.156383	0.013742	-0.142641	-0.0287004
BMI	ITFG2	0.0981135	0.0360867	0.1342	0.158989
BMI	ITGA3	0	-0.00317169	-0.00317169	-0.00394422
BMI	ITPR2	0	0.0166789	0.0166789	-0.0940501
BMI	KAT2B	0	2.9659e-05	2.9659e-05	0.0114098
BMI	KCNH8	0	0.00484578	0.00484578	-0.193756
BMI	KLHDC4	0	-0.00829687	-0.00829687	-0.00683592
BMI	LARP7	0	-0.0183677	-0.0183677	-0.039167
BMI	LBP	0.0490808	-0.00399039	0.0450904	0.0528324
BMI	LDL	0	0.0412111	0.0412111	0.0898483
BMI	MAP2K6	0	0.00539065	0.00539065	0.117298
BMI	MCM9	0.056227	-0.0215403	0.0346867	0.0521682
BMI	MET	0.0424484	-7.36963e-05	0.0423747	0.0528792
BMI	MPO	0	0.260524	0.260524	-0.200576
BMI	MYLK	0.127001	0.00187183	0.128873	0.155081
BMI	MYO3B	0	0.00186801	0.00186801	-0.00652482
BMI	NAPG	0	0.0637267	0.0637267	-0.222767
BMI	NCAM1	0	0.000712023	0.000712023	-0.0137352
BMI	NFIC	-0.0386107	0	-0.0386107	-0.0525783
BMI	NLRP3	0.0744782	0	0.0744782	0.0812219
BMI	NMD3	0	0.000113808	0.000113808	-0.0617379
BMI	NT5E	0	-0.181889	-0.181889	-0.155893
BMI	OSBPL10	0	-0.00408043	-0.00408043	-0.0476109
BMI	OTUB1	0.320387	-0.130027	0.19036	0.259117
BMI	OXSR1	0	0.0413521	0.0413521	-0.0697112
BMI	PDE1B	0	7.42978e-05	7.42978e-05	0.0321809
BMI	PIDD	0	-0.000538337	-0.000538337	0.153378
BMI	PIK3C2G	0	0.0168838	0.0168838	0.0261818
BMI	PIK3R5	0.0630887	-0.0118692	0.0512195	0.0541101
BMI	POLR2F	-0.48791	-0.000640977	-0.488551	-0.52045
BMI	PRKG1	0.0531734	0.000125201	0.0532986	0.0629244
BMI	PROSC	-0.738882	-0.0310858	-0.769968	-0.62813
BMI	PTH1R	0.136261	0.0137567	0.150018	0.189686
BMI	QARS	0.278549	0	0.278549	0.243039
BMI	QKI	0.367682	0	0.367682	0.487794
BMI	RBM25	0	0.00202106	0.00202106	0.00726342
BMI	RECQL5	0.103885	0.00022619	0.104111	0.109159
BMI	RGS5	-0.509659	0	-0.509659	-0.34106
BMI	RNF122	0	-0.00465739	-0.00465739	-0.0116506
BMI	RNF157	0.0871269	-0.000172699	0.0869542	0.143539
BMI	RNPEP	0.167808	0	0.167808	0.076091
BMI	RP11-277P12.20	-0.161401	-0.0218759	-0.183276	-0.167707
BMI	RP11-346I3.4	0	0.0189106	0.0189106	-0.204975
BMI	RP11-98D18.15	0.00891641	0.000932122	0.00984853	0.00687254
BMI	RPS21	0.763033	0.0123371	0.77537	0.828183
BMI	SBF2	0	-0.0109005	-0.0109005	-0.0316836
BMI	SBP	0	0.00335554	0.00335554	0.0812267
BMI	SCARB2	0	-0.0165891	-0.0165891	-0.0496907
BMI	SDHA	0	0.00125385	0.00125385	-0.00721831
BMI	SETBP1	0	-0.0299945	-0.0299945	-0.133597
BMI	SFMBT2	-0.35622	0.102783	-0.253436	-0.295757
BMI	SH3BP1	0	-0.00091173	-0.00091173	-0.0602681
BMI	SH3TC1	0	0.000296611	0.000296611	-0.0229045
BMI	SLC12A8	0	-9.41248e-05	-9.41248e-05	-0.0042088
BMI	SLC18A2	0	0.00435687	0.00435687	0.0156659
BMI	SLC2A11	0	-0.0375275	-0.0375275	-0.0455812
BMI	SLC30A8	0	0.00550195	0.00550195	-0.0559365
BMI	SLC38A1	0	0.107235	0.107235	0.494437
BMI	SMC2	-0.094061	0	-0.094061	-0.117811
BMI	SMEK1	0.0481883	0	0.0481883	0.0810754
BMI	SOX13	0	0.015642	0.015642	0.0188418
BMI	SPARC	0	0.00922181	0.00922181	0.0121032
BMI	SRRM1	0	0.0101235	0.0101235	0.0898938
BMI	ST3GAL3	0	-0.011704	-0.011704	0.0121674
BMI	STIL	0	0.000130579	0.000130579	0.109978
BMI	STX3	0	0.0106252	0.0106252	-0.0222818
BMI	SYN3	0	0.055913	0.055913	-0.00168749
BMI	TAF5L	0.204108	0.0266686	0.230776	0.150012
BMI	THAP3	-0.247915	-0.0300868	-0.278002	-0.39012
BMI	TMEM184A	0	0.155414	0.155414	-0.050724
BMI	TNFRSF11A	-0.371489	0	-0.371489	-0.342136
BMI	TNFSF15	0.0215779	-0.00265386	0.018924	0.0117732
BMI	TNXB	0	0.0323804	0.0323804	-0.000635743
BMI	TOTCHOL	0	0.0456681	0.0456681	0.0849595
BMI	TPM3	0	-0.0139217	-0.0139217	0.0259965
BMI	TRIGS	0.0690233	0.0656378	0.134661	0.292312
BMI	TRIO	0	0.00292285	0.00292285	0.0782856
BMI	TRMT61B	0	0.000119867	0.000119867	0.031271
BMI	TRPM4	0	0.000136373	0.000136373	-0.0488735
BMI	TSPAN18	-0.0282005	0	-0.0282005	-0.0344577
BMI	ULK2	0	0.0169537	0.0169537	0.0999081
BMI	ZNF740	0	-0.0229173	-0.0229173	-0.084863
DBP	ABCC9	0.0700364	-0.0343942	0.0356422	0.0429614
DBP	AC053503.11	-0.0569622	0	-0.0569622	-0.102551
DBP	ADAMTS19	0	0.0233959	0.0233959	-0.0175403
DBP	AQPEP	0.0466574	-0.0252978	0.0213596	0.0655961
DBP	ASCC2	0.0434544	-0.0211078	0.0223466	0.04249
DBP	ASTN1	0.0355613	0	0.0355613	0.0259646
DBP	C12orf77	0	0.73817	0.73817	-0.526996
DBP	C6orf15	0.0677192	0	0.0677192	0.102406
DBP	CALD1	0.0600808	-0.0276991	0.0323818	0.0253049
DBP	CBLC	0	0.07186	0.07186	0.0326204
DBP	CHUK	0.05532	-0.0354506	0.0198694	0.0213492
DBP	CLASP1	0.0720824	0	0.0720824	0.10437
DBP	CRK	-0.1177	0	-0.1177	-0.111318
DBP	CRTAP	0.0588898	0	0.0588898	0.073766
DBP	CTC-325H20.4	1.09274	0	1.09274	1.50302
DBP	DISP1	0	-0.0273175	-0.0273175	-0.0214227
DBP	FICD	0	0.0815839	0.0815839	0.11753
DBP	HAO1	-0.505192	0.242295	-0.262897	-0.493481
DBP	HIC1	0	0.0381113	0.0381113	0.0556004
DBP	HS1BP3	-0.0490586	0	-0.0490586	-0.0414788
DBP	HSD17B4	0	-0.113408	-0.113408	-0.145162
DBP	IFI27L1	-0.311206	0.187116	-0.12409	-0.171714
DBP	ITGA3	0	0.0177539	0.0177539	0.00105033
DBP	KAT2B	0.0146101	0	0.0146101	0.0211838
DBP	MET	0.0621396	-0.0354674	0.0266721	0.0612304
DBP	NAPG	0	-0.237205	-0.237205	-0.0167773
DBP	NCAM1	0	-0.0348144	-0.0348144	0.000845154
DBP	NMD3	-0.162038	0.0785784	-0.0834599	-0.181324
DBP	OTUB1	0.241065	0	0.241065	0.218831
DBP	PDE1B	0.0365994	0	0.0365994	0.0462525
DBP	PIDD	-0.265187	0	-0.265187	-0.422022
DBP	PIK3C2G	0.180422	-0.0691404	0.111282	0.161976
DBP	PIK3R5	0.0350784	-0.0161964	0.018882	0.0345092
DBP	POLR2F	0	-0.113759	-0.113759	-0.02391
DBP	PRKG1	0	0.0222204	0.0222204	0.0728815
DBP	PROSC	-0.40799	0	-0.40799	-0.223808
DBP	QARS	0.170634	0	0.170634	0.158647
DBP	RECQL5	0	0.0401438	0.0401438	0.00670256
DBP	RNF157	-0.0850721	0	-0.0850721	-0.0920221
DBP	SBP	0.595534	0	0.595534	0.658328
DBP	SCARB2	0	0.0950727	0.0950727	-0.0118367
DBP	SETBP1	-0.24237	0	-0.24237	-0.319786
DBP	SFMBT2	-0.251172	0	-0.251172	-0.131839
DBP	SH3TC1	0.146112	0	0.146112	0.15208
DBP	SLC12A8	-0.0463662	0	-0.0463662	-0.0540561
DBP	SLC18A2	0	-0.019853	-0.019853	-0.0417759
DBP	SLC2A11	-0.0794703	0	-0.0794703	-0.135133
DBP	ST3GAL3	0	-0.0473046	-0.0473046	-0.0339371
DBP	STIL	0.0643237	0	0.0643237	0.111025
DBP	STX3	0	-0.0989993	-0.0989993	-0.0645167
DBP	SYN3	0	0.116854	0.116854	0.083344
DBP	TNFSF15	0	0.00954951	0.00954951	0.00387073
DBP	TNXB	0.0770954	0	0.0770954	0.0373951
DBP	TRMT61B	0.0590471	0	0.0590471	0.0596357
DBP	TRPM4	-0.170165	0.0855109	-0.0846539	-0.103972
DBP	ULK2	0	0.105498	0.105498	0.0239263
DBP	ZNF740	0	-0.175153	-0.175153	-0.158483
FASTGLUCOSE	ABCC9	0	-0.0191325	-0.0191325	-0.0438485
FASTGLUCOSE	AC053503.11	0	-7.73934e-05	-7.73934e-05	0.0125732
FASTGLUCOSE	ADAMTS19	0	-0.004187	-0.004187	-0.0336985
FASTGLUCOSE	AHRR	0	0.0954787	0.0954787	0.177563
FASTGLUCOSE	AQPEP	0	-3.20086e-05	-3.20086e-05	-0.0139154
FASTGLUCOSE	ARHGAP27	0	-0.00801549	-0.00801549	0.043406
FASTGLUCOSE	ARL8A	0	0.0260494	0.0260494	0.0770838
FASTGLUCOSE	ASCC2	0	0.00484429	0.00484429	0.0261082
FASTGLUCOSE	ASMTL-AS1	0	-0.0053502	-0.0053502	0.00801495
FASTGLUCOSE	ASTN1	0	4.83164e-05	4.83164e-05	-0.0110109
FASTGLUCOSE	ASXL3	0	-0.0124611	-0.0124611	0.0344156
FASTGLUCOSE	ATP6V1G3	0	-0.0412177	-0.0412177	-0.207298
FASTGLUCOSE	BANK1	0.0268813	-0.0105434	0.016338	0.0113968
FASTGLUCOSE	BATF2	-0.0355401	-0.000682124	-0.0362223	-0.0538426
FASTGLUCOSE	BCL10	0	0.00757171	0.00757171	0.0150589
FASTGLUCOSE	BMI	0	0.0960859	0.0960859	0.277105
FASTGLUCOSE	C11orf49	0.618596	0.0145616	0.633157	0.584639
FASTGLUCOSE	C12orf77	-1.28628	-0.236555	-1.52284	-1.51209
FASTGLUCOSE	C3orf67	0	0.12441	0.12441	-0.0490774
FASTGLUCOSE	C6orf15	0	9.20087e-05	9.20087e-05	-0.00578636
FASTGLUCOSE	CACNG5	0	-0.00288367	-0.00288367	0.00509517
FASTGLUCOSE	CALD1	-0.142715	0	-0.142715	-0.183844
FASTGLUCOSE	CARKD	0	-0.00186467	-0.00186467	0.00491842
FASTGLUCOSE	CBLC	0	0.000270993	0.000270993	0.0796204
FASTGLUCOSE	CCDC88B	0	0.00820358	0.00820358	0.0273779
FASTGLUCOSE	CD7	0	-0.0574011	-0.0574011	0.0219734
FASTGLUCOSE	CDH3	0	-0.00615005	-0.00615005	0.0225197
FASTGLUCOSE	CEP170B	0	-0.0035719	-0.0035719	0.0111381
FASTGLUCOSE	CHUK	0	-5.85267e-05	-5.85267e-05	-0.00285268
FASTGLUCOSE	CLASP1	0	0.0104868	0.0104868	-0.0213059
FASTGLUCOSE	CNIH3	0	-0.0597177	-0.0597177	-0.0368959
FASTGLUCOSE	COMT	0	0.0368218	0.0368218	0.0759889
FASTGLUCOSE	CREBBP	0.119547	-0.0180934	0.101453	0.0910944
FASTGLUCOSE	CRK	0.217153	0.007745	0.224898	0.267926
FASTGLUCOSE	CRTAP	0	8.00124e-05	8.00124e-05	-0.0548278
FASTGLUCOSE	CTC-325H20.4	0	0.67911	0.67911	-0.663844
FASTGLUCOSE	DAB1	-0.780376	0	-0.780376	-0.989597
FASTGLUCOSE	DBP	0	0.00135868	0.00135868	0.0927923
FASTGLUCOSE	DCDC2B	0	-0.0995343	-0.0995343	-0.124401
FASTGLUCOSE	DFNA5	-0.037448	0	-0.037448	-0.0407428
FASTGLUCOSE	DISP1	0	-0.010175	-0.010175	-0.0179055
FASTGLUCOSE	DOCK1	0.0697042	0	0.0697042	0.0750174
FASTGLUCOSE	DRGX	0	-0.00798979	-0.00798979	0.00424026
FASTGLUCOSE	EPHB2	0	0.026488	0.026488	0.0897073
FASTGLUCOSE	FAM120AOS	0	0.0463882	0.0463882	0.0576151
FASTGLUCOSE	FAM173B	0	0.000770743	0.000770743	-0.0319089
FASTGLUCOSE	FAM81B	0	0.0132127	0.0132127	0.0222823
FASTGLUCOSE	FASTINSULIN	0.371083	0.0132405	0.384323	0.457569
FASTGLUCOSE	FIBRINOGEN	0	0.01754	0.01754	0.0947086
FASTGLUCOSE	FICD	0	0.0510851	0.0510851	0.0761401
FASTGLUCOSE	GABRR1	0	-0.00372195	-0.00372195	-0.0101747
FASTGLUCOSE	GAK	0	0.0524603	0.0524603	-0.0419895
FASTGLUCOSE	GFRA1	0	-0.000380166	-0.000380166	-0.00487917
FASTGLUCOSE	GNAS	0	-0.00783524	-0.00783524	0.0016274
FASTGLUCOSE	GOLGA1	0	-0.0494468	-0.0494468	0.0349126
FASTGLUCOSE	HAO1	0	0.000227332	0.000227332	-0.00166544
FASTGLUCOSE	HBEGF	0	0.0935352	0.0935352	0.316551
FASTGLUCOSE	HDL	-0.0482213	-0.106673	-0.154894	-0.319399
FASTGLUCOSE	HIC1	0	0.0022857	0.0022857	0.0948721
FASTGLUCOSE	HS1BP3	0.0422471	-6.6655e-05	0.0421805	0.0543362
FASTGLUCOSE	HSD17B4	0	-0.00175032	-0.00175032	-0.0360488
FASTGLUCOSE	IFI27L1	0	0.000282808	0.000282808	-0.388401
FASTGLUCOSE	IHH	0.150015	-0.0150262	0.134989	0.310286
FASTGLUCOSE	ITFG2	0	0.0455387	0.0455387	0.0543052
FASTGLUCOSE	ITGA3	0	-0.00408462	-0.00408462	0.0191367
FASTGLUCOSE	ITPR2	0.131735	-0.00383552	0.127899	0.0655778
FASTGLUCOSE	KAT2B	0	1.98505e-05	1.98505e-05	0.00170798
FASTGLUCOSE	KCNH8	0	0.00614894	0.00614894	-0.0809991
FASTGLUCOSE	KLHDC4	-0.0905731	0	-0.0905731	-0.151093
FASTGLUCOSE	LARP7	0	-0.0219075	-0.0219075	0.0147632
FASTGLUCOSE	LBP	0	-0.000347542	-0.000347542	-0.0120181
FASTGLUCOSE	LDL	0	0.0275822	0.0275822	0.00546241
FASTGLUCOSE	MAP2K6	0	0.00684034	0.00684034	0.110102
FASTGLUCOSE	MCM9	0	-0.0176271	-0.0176271	-0.00384331
FASTGLUCOSE	MET	0	0.00402937	0.00402937	0.0347178
FASTGLUCOSE	MPO	0	0.33038	0.33038	0.624001
FASTGLUCOSE	MYLK	0	0.0145782	0.0145782	-0.0380025
FASTGLUCOSE	MYO3B	0.0203923	0	0.0203923	0.0199095
FASTGLUCOSE	NAPG	0	0.0816659	0.0816659	-0.133454
FASTGLUCOSE	NCAM1	0	0.00102113	0.00102113	-0.0336398
FASTGLUCOSE	NFIC	0	-0.00684359	-0.00684359	-0.00957272
FASTGLUCOSE	NLRP3	0	0.00715631	0.00715631	-0.00682454
FASTGLUCOSE	NMD3	0	7.61708e-05	7.61708e-05	-0.185138
FASTGLUCOSE	NT5E	0.885897	-0.297835	0.588062	0.494463
FASTGLUCOSE	OSBPL10	0	-0.00517776	-0.00517776	-0.00530787
FASTGLUCOSE	OTUB1	0	-0.108429	-0.108429	-0.0331177
FASTGLUCOSE	OXSR1	0.451422	0	0.451422	0.411641
FASTGLUCOSE	PDE1B	0	4.97269e-05	4.97269e-05	-0.00181552
FASTGLUCOSE	PIDD	0	-0.000360304	-0.000360304	0.108339
FASTGLUCOSE	PIK3C2G	0	0.0214382	0.0214382	0.0658618
FASTGLUCOSE	PIK3R5	0.0674193	-0.0133386	0.0540807	0.0530489
FASTGLUCOSE	POLR2F	0	-0.0473103	-0.0473103	0.0448932
FASTGLUCOSE	PRKG1	0	0.005193	0.005193	0.0228279
FASTGLUCOSE	PROSC	-0.443986	-0.0583367	-0.502322	-0.254784
FASTGLUCOSE	PTH1R	0.150176	0.0130928	0.163269	0.253785
FASTGLUCOSE	QARS	0	0.0211096	0.0211096	0.026052
FASTGLUCOSE	QKI	0	0.0353291	0.0353291	-0.00847345
FASTGLUCOSE	RBM25	0	0.00256457	0.00256457	0.00759844
FASTGLUCOSE	RECQL5	0	0.0101332	0.0101332	-0.0150419
FASTGLUCOSE	RGS5	-0.398025	0.00691418	-0.391111	-0.463678
FASTGLUCOSE	RNF122	-0.0508426	0	-0.0508426	-0.104797
FASTGLUCOSE	RNF157	0	0.00825608	0.00825608	0.0939173
FASTGLUCOSE	RNPEP	0	0.016124	0.016124	0.0800568
FASTGLUCOSE	RP11-277P12.20	0	-0.0301497	-0.0301497	-0.0262948
FASTGLUCOSE	RP11-346I3.4	-0.250415	0.0280096	-0.222405	-0.323947
FASTGLUCOSE	RP11-98D18.15	0.0101755	0.000856741	0.0110323	0.0109596
FASTGLUCOSE	RPS21	0	0.0889716	0.0889716	0.326817
FASTGLUCOSE	SBF2	-0.118995	0	-0.118995	-0.160197
FASTGLUCOSE	SBP	0	0.00224584	0.00224584	0.151746
FASTGLUCOSE	SCARB2	-0.186944	0.000358531	-0.186585	-0.202999
FASTGLUCOSE	SDHA	0	0.00159105	0.00159105	-0.0336238
FASTGLUCOSE	SETBP1	0	-0.020075	-0.020075	-0.0398741
FASTGLUCOSE	SFMBT2	0	0.0758666	0.0758666	-0.140688
FASTGLUCOSE	SH3BP1	0	-0.00115692	-0.00115692	-0.0207614
FASTGLUCOSE	SH3TC1	0	0.000198519	0.000198519	0.00440643
FASTGLUCOSE	SLC12A8	0	-6.29969e-05	-6.29969e-05	0.00675006
FASTGLUCOSE	SLC18A2	0	0.00559562	0.00559562	-0.0264454
FASTGLUCOSE	SLC2A11	0	-0.0400578	-0.0400578	0.0184055
FASTGLUCOSE	SLC30A8	0.0600622	0	0.0600622	0.0846483
FASTGLUCOSE	SLC38A1	1.17064	0	1.17064	1.89967
FASTGLUCOSE	SMC2	0	-0.00499996	-0.00499996	-0.0127552
FASTGLUCOSE	SMEK1	-0.0286619	0	-0.0286619	-0.026058
FASTGLUCOSE	SOX13	0.153232	0.002037	0.155269	0.156681
FASTGLUCOSE	SPARC	0.0841826	0.0019165	0.0860991	0.0876303
FASTGLUCOSE	SRRM1	0.110514	0	0.110514	0.141453
FASTGLUCOSE	ST3GAL3	0	-0.0078334	-0.0078334	-0.0313568
FASTGLUCOSE	STIL	0	8.73953e-05	8.73953e-05	0.0139089
FASTGLUCOSE	STX3	0.12208	-0.000373339	0.121707	0.0730847
FASTGLUCOSE	SYN3	0	0.0597792	0.0597792	0.0728361
FASTGLUCOSE	TAF5L	0.291129	0.0196119	0.310741	0.294245
FASTGLUCOSE	THAP3	-0.328443	-0.0238211	-0.352264	-0.433133
FASTGLUCOSE	TMEM184A	0	0.166161	0.166161	-0.246455
FASTGLUCOSE	TNFRSF11A	-0.643001	0	-0.643001	-1.06138
FASTGLUCOSE	TNFSF15	0	-0.00132649	-0.00132649	-0.00103414
FASTGLUCOSE	TNXB	0	0.0345568	0.0345568	0.023113
FASTGLUCOSE	TOTCHOL	0	0.0305652	0.0305652	-0.0146764
FASTGLUCOSE	TPM3	-0.151977	0	-0.151977	-0.158438
FASTGLUCOSE	TRIGS	0	0.0901275	0.0901275	0.252247
FASTGLUCOSE	TRIO	-0.198155	0	-0.198155	-0.233059
FASTGLUCOSE	TRMT61B	0	8.02262e-05	8.02262e-05	0.0231558
FASTGLUCOSE	TRPM4	0	9.12729e-05	9.12729e-05	-0.0101112
FASTGLUCOSE	TSPAN18	0	-0.00270967	-0.00270967	-0.0101801
FASTGLUCOSE	ULK2	0.143689	0.00445427	0.148143	0.0483804
FASTGLUCOSE	ZNF740	-0.239404	-0.000660526	-0.240065	-0.35279
FASTINSULIN	ABCC9	-0.0471787	-0.00194122	-0.04912	-0.0713192
FASTINSULIN	AC053503.11	0	-0.000179076	-0.000179076	-0.0202381
FASTINSULIN	ADAMTS19	-0.110833	0	-0.110833	-0.0863618
FASTINSULIN	AHRR	0	0.183952	0.183952	0.339133
FASTINSULIN	AQPEP	0	-7.40627e-05	-7.40627e-05	0.0270443
FASTINSULIN	ARHGAP27	0	-0.0208561	-0.0208561	0.0394573
FASTINSULIN	ARL8A	0.0881265	-0.0150655	0.073061	0.10431
FASTINSULIN	ASCC2	0	0.0126107	0.0126107	0.0265217
FASTINSULIN	ASMTL-AS1	-0.025482	0.0111023	-0.0143797	-0.00201103
FASTINSULIN	ASTN1	0	0.000111796	0.000111796	0.00318007
FASTINSULIN	ASXL3	0	-0.0240079	-0.0240079	0.00913094
FASTINSULIN	ATP6V1G3	0	-0.116408	-0.116408	0.056371
FASTINSULIN	BANK1	-0.0274336	0.00676576	-0.0206679	-0.0370577
FASTINSULIN	BATF2	0	-0.0102593	-0.0102593	-0.0255247
FASTINSULIN	BCL10	0	0.0145879	0.0145879	0.00892129
FASTINSULIN	BMI	0.250013	0	0.250013	0.481027
FASTINSULIN	C11orf49	0	0.183749	0.183749	0.18888
FASTINSULIN	C12orf77	0	-0.909036	-0.909036	0.0483216
FASTINSULIN	C3orf67	0.323711	0	0.323711	0.214358
FASTINSULIN	C6orf15	0	0.000212893	0.000212893	0.0204685
FASTINSULIN	CACNG5	0	-0.00667234	-0.00667234	0.0119371
FASTINSULIN	CALD1	0	-5.28158e-05	-5.28158e-05	0.00601187
FASTINSULIN	CARKD	0	-0.00431455	-0.00431455	0.00821756
FASTINSULIN	CBLC	0	0.000627035	0.000627035	0.174123
FASTINSULIN	CCDC88B	0	0.0158053	0.0158053	-0.00247001
FASTINSULIN	CD7	-0.152423	0.00272676	-0.149696	-0.17767
FASTINSULIN	CDH3	0	-0.0118489	-0.0118489	0.0055204
FASTINSULIN	CEP170B	0	-0.00826481	-0.00826481	0.0101268
FASTINSULIN	CHUK	0	-0.000135421	-0.000135421	0.00136424
FASTINSULIN	CLASP1	0	0.0272582	0.0272582	0.047014
FASTINSULIN	CNIH3	-0.163988	0.00637075	-0.157617	-0.104662
FASTINSULIN	COMT	0.172657	-0.073996	0.0986611	0.0673402
FASTINSULIN	CREBBP	0.214084	0	0.214084	0.231856
FASTINSULIN	CRK	0	-0.000370021	-0.000370021	-0.088402
FASTINSULIN	CRTAP	0	0.000185136	0.000185136	-0.04383
FASTINSULIN	CTC-325H20.4	1.76317	0.00343531	1.7666	1.51694
FASTINSULIN	DAB1	0	-0.196413	-0.196413	-0.390871
FASTINSULIN	DBP	0	0.00314377	0.00314377	0.100935
FASTINSULIN	DCDC2B	-0.393239	0.130106	-0.263133	-0.334096
FASTINSULIN	DFNA5	0	-0.00344501	-0.00344501	0.00999545
FASTINSULIN	DISP1	0	-0.0251911	-0.0251911	-0.0144328
FASTINSULIN	DOCK1	0	0.0175438	0.0175438	-0.014822
FASTINSULIN	DRGX	0	-0.0168553	-0.0168553	-0.01457
FASTINSULIN	EPHB2	0.151216	-0.065669	0.0855465	0.129229
FASTINSULIN	FAM120AOS	0.127774	-0.0052372	0.122537	0.20589
FASTINSULIN	FAM173B	0	0.00148494	0.00148494	0.00588863
FASTINSULIN	FAM81B	0.0440733	-0.00969413	0.0343791	0.0563033
FASTINSULIN	FASTGLUCOSE	0.227286	0.0244039	0.25169	0.455686
FASTINSULIN	FIBRINOGEN	0	0.0337931	0.0337931	0.103876
FASTINSULIN	FICD	0.132122	0.000711883	0.132834	0.222373
FASTINSULIN	GABRR1	0	-0.00968444	-0.00968444	0.00379509
FASTINSULIN	GAK	0	0.101072	0.101072	0.123379
FASTINSULIN	GFRA1	0	-0.000732439	-0.000732439	-0.022937
FASTINSULIN	GNAS	0	-0.0181295	-0.0181295	-0.059046
FASTINSULIN	GOLGA1	-0.128659	0	-0.128659	-0.131771
FASTINSULIN	HAO1	0	0.00052601	0.00052601	0.0261025
FASTINSULIN	HBEGF	0	0.180208	0.180208	0.397792
FASTINSULIN	HDL	-0.249766	-0.0486571	-0.298423	-0.442626
FASTINSULIN	HIC1	0	0.00445935	0.00445935	0.0570074
FASTINSULIN	HS1BP3	0	0.0104789	0.0104789	0.034959
FASTINSULIN	HSD17B4	0	-0.00337222	-0.00337222	-0.0132138
FASTINSULIN	IFI27L1	0	0.000654372	0.000654372	-0.042018
FASTINSULIN	IHH	0	-0.00134049	-0.00134049	0.176184
FASTINSULIN	ITFG2	0	0.0982866	0.0982866	0.0856744
FASTINSULIN	ITGA3	0	-0.00784364	-0.00784364	0.0108359
FASTINSULIN	ITPR2	0	0.0299534	0.0299534	-0.0474735
FASTINSULIN	KAT2B	0	4.59309e-05	4.59309e-05	0.0101843
FASTINSULIN	KCNH8	0	0.0118467	0.0118467	-0.177625
FASTINSULIN	KLHDC4	0	-0.0227963	-0.0227963	-0.0997128
FASTINSULIN	LARP7	0	-0.0428126	-0.0428126	-0.0121749
FASTINSULIN	LBP	0	0.00251533	0.00251533	-0.00752853
FASTINSULIN	LDL	0	0.0638208	0.0638208	0.0659235
FASTINSULIN	MAP2K6	0	0.0131788	0.0131788	0.134371
FASTINSULIN	MCM9	-0.0599229	0.0140575	-0.0458654	-0.0630881
FASTINSULIN	MET	0	0.0104985	0.0104985	0.0251358
FASTINSULIN	MPO	1.08543	-0.200782	0.884644	1.19534
FASTINSULIN	MYLK	0	0.0363282	0.0363282	-0.0401806
FASTINSULIN	MYO3B	0	0.00513253	0.00513253	-0.0185389
FASTINSULIN	NAPG	0	0.156994	0.156994	0.215479
FASTINSULIN	NCAM1	0	0.00191651	0.00191651	-0.00958835
FASTINSULIN	NFIC	-0.0178069	0	-0.0178069	-0.0190711
FASTINSULIN	NLRP3	0	0.0186205	0.0186205	0.011749
FASTINSULIN	NMD3	0	0.000176247	0.000176247	-0.00300176
FASTINSULIN	NT5E	-0.500518	0.0197609	-0.480757	-0.706029
FASTINSULIN	OSBPL10	0	-0.00997564	-0.00997564	-0.00932371
FASTINSULIN	OTUB1	-0.363083	0.0808589	-0.282224	-0.354143
FASTINSULIN	OXSR1	-0.392537	0	-0.392537	-0.573059
FASTINSULIN	PDE1B	0	0.00011506	0.00011506	0.0192845
FASTINSULIN	PIDD	0	-0.000833686	-0.000833686	0.107853
FASTINSULIN	PIK3C2G	0	0.0412975	0.0412975	0.0459019
FASTINSULIN	PIK3R5	-0.0509488	0.0331589	-0.0177899	-0.00859572
FASTINSULIN	POLR2F	0	-0.122977	-0.122977	-0.167686
FASTINSULIN	PRKG1	0.0582892	0	0.0582892	0.0720689
FASTINSULIN	PROSC	0	-0.272302	-0.272302	0.245423
FASTINSULIN	PTH1R	0	0.0718649	0.0718649	0.128853
FASTINSULIN	QARS	0	0.0407602	0.0407602	-0.0304766
FASTINSULIN	QKI	0	0.0919255	0.0919255	0.0675086
FASTINSULIN	RBM25	0	0.00494099	0.00494099	-0.000965195
FASTINSULIN	RECQL5	0	0.0263228	0.0263228	0.00254096
FASTINSULIN	RGS5	0	-0.0868579	-0.0868579	-0.0994752
FASTINSULIN	RNF122	0	-0.0127966	-0.0127966	-0.0657189
FASTINSULIN	RNF157	0	0.0215154	0.0215154	0.0748239
FASTINSULIN	RNPEP	0	0.0419544	0.0419544	-0.156878
FASTINSULIN	RP11-277P12.20	0	-0.07423	-0.07423	-0.0877339
FASTINSULIN	RP11-346I3.4	0	0.00178281	0.00178281	-0.0492928
FASTINSULIN	RP11-98D18.15	0	0.0047903	0.0047903	-0.000835128
FASTINSULIN	RPS21	0	0.22093	0.22093	-0.0296252
FASTINSULIN	SBF2	0	-0.0299499	-0.0299499	-0.0828639
FASTINSULIN	SBP	0	0.0051965	0.0051965	0.181385
FASTINSULIN	SCARB2	0	-0.0462222	-0.0462222	0.0446238
FASTINSULIN	SDHA	0	0.00306536	0.00306536	-0.0104805
FASTINSULIN	SDHA	0	-0.0401339	-0.0401339	-0.0339607
FASTINSULIN	SETBP1	0	-0.0464504	-0.0464504	-0.00602302
FASTINSULIN	SFMBT2	0.287351	-0.0898493	0.197502	0.193018
FASTINSULIN	SH3BP1	0	-0.00222895	-0.00222895	-0.0739236
FASTINSULIN	SH3TC1	0	0.000459341	0.000459341	-0.057069
FASTINSULIN	SLC12A8	0	-0.000145765	-0.000145765	0.0192095
FASTINSULIN	SLC18A2	0	0.0107517	0.0107517	-0.0109614
FASTINSULIN	SLC2A11	-0.103949	-0.000249836	-0.104199	-0.140618
FASTINSULIN	SLC30A8	0	0.0151171	0.0151171	0.0324873
FASTINSULIN	SLC38A1	1.54152	0	1.54152	2.28759
FASTINSULIN	SMC2	0	-0.00963308	-0.00963308	0.0218685
FASTINSULIN	SMEK1	0	-0.0072139	-0.0072139	-0.000445832
FASTINSULIN	SOX13	0	0.0424915	0.0424915	0.0283758
FASTINSULIN	SPARC	0	0.0248803	0.0248803	-0.0314475
FASTINSULIN	SRRM1	0	0.0278151	0.0278151	0.0305861
FASTINSULIN	ST3GAL3	0	-0.0181252	-0.0181252	-0.0665335
FASTINSULIN	STIL	0	0.000202219	0.000202219	0.0443028
FASTINSULIN	STX3	0	0.0298625	0.0298625	0.016344
FASTINSULIN	SYN3	0.155544	0	0.155544	0.195982
FASTINSULIN	TAF5L	0	0.124304	0.124304	0.0122253
FASTINSULIN	THAP3	0	-0.144648	-0.144648	-0.136545
FASTINSULIN	TMEM184A	0.432347	0	0.432347	0.483719
FASTINSULIN	TNFRSF11A	0	-0.0928772	-0.0928772	-0.0808729
FASTINSULIN	TNFSF15	0	-0.00114149	-0.00114149	-0.00999307
FASTINSULIN	TNXB	0.0896435	0.00024237	0.0898859	0.0982746
FASTINSULIN	TOTCHOL	0	0.0707231	0.0707231	0.0518362
FASTINSULIN	TPM3	0	-0.0382511	-0.0382511	0.0478338
FASTINSULIN	TRIGS	0.125496	0.083045	0.208541	0.420172
FASTINSULIN	TRIO	0	0.00714565	0.00714565	-0.0194778
FASTINSULIN	TRMT61B	0	0.000185631	0.000185631	0.000846205
FASTINSULIN	TRPM4	0	0.000211191	0.000211191	0.0020395
FASTINSULIN	TSPAN18	0	-0.00705051	-0.00705051	-0.0112238
FASTINSULIN	ULK2	0	0.0449008	0.0449008	-0.0225335
FASTINSULIN	ZNF740	0	-0.061784	-0.061784	-0.202021
FIBRINOGEN	ABCC9	-0.0550788	-0.0012408	-0.0563196	-0.0411734
FIBRINOGEN	AC053503.11	0	-2.12351e-05	-2.12351e-05	0.0204901
FIBRINOGEN	ADAMTS19	0	-0.00114882	-0.00114882	-0.0164507
FIBRINOGEN	AHRR	0.479415	0.0479316	0.527347	0.657641
FIBRINOGEN	AQPEP	0	-8.78245e-06	-8.78245e-06	-0.0498863
FIBRINOGEN	ARHGAP27	0	-0.000544323	-0.000544323	-0.0202026
FIBRINOGEN	ARL8A	0.0903283	-0.00287683	0.0874514	0.0865458
FIBRINOGEN	ASCC2	0	0.000324726	0.000324726	-0.0214772
FIBRINOGEN	ASMTL-AS1	0.0387113	-0.000409437	0.0383019	0.0383357
FIBRINOGEN	ASTN1	0	1.3257e-05	1.3257e-05	-0.0013284
FIBRINOGEN	ASXL3	0	-0.00685978	-0.00685978	-0.0685832
FIBRINOGEN	ATP6V1G3	0.77334	-0.00372019	0.76962	0.792814
FIBRINOGEN	BANK1	0	-0.000378355	-0.000378355	-0.00336391
FIBRINOGEN	BATF2	-0.0388896	-0.000446391	-0.039336	-0.0489579
FIBRINOGEN	BCL10	0	0.0041682	0.0041682	0.0425852
FIBRINOGEN	BMI	0	0.00652509	0.00652509	0.108053
FIBRINOGEN	C11orf49	0.830191	0.00776967	0.837961	0.951342
FIBRINOGEN	C12orf77	0	-0.0538749	-0.0538749	1.18998
FIBRINOGEN	C3orf67	0	0.00844853	0.00844853	0.0305262
FIBRINOGEN	C6orf15	0	2.52452e-05	2.52452e-05	0.0030335
FIBRINOGEN	CACNG5	0	-0.000791215	-0.000791215	0.0127912
FIBRINOGEN	CALD1	0	-6.26296e-06	-6.26296e-06	0.0179064
FIBRINOGEN	CARKD	0	-0.000511625	-0.000511625	0.000691671
FIBRINOGEN	CBLC	0	7.43546e-05	7.43546e-05	-0.0156892
FIBRINOGEN	CCDC88B	-0.0815119	0	-0.0815119	-0.0819136
FIBRINOGEN	CD7	0	-0.00365474	-0.00365474	0.0660088
FIBRINOGEN	CDH3	0	-0.00338558	-0.00338558	0.0460414
FIBRINOGEN	CEP170B	0.0814639	0	0.0814639	0.111839
FIBRINOGEN	CHUK	0	-1.60584e-05	-1.60584e-05	0.00951605
FIBRINOGEN	CLASP1	0	0.000732368	0.000732368	0.0424305
FIBRINOGEN	CNIH3	0.188522	-0.00427992	0.184242	0.283801
FIBRINOGEN	COMT	-0.240726	0.00278726	-0.237938	-0.198909
FIBRINOGEN	CREBBP	0	-0.00845886	-0.00845886	0.0895273
FIBRINOGEN	CRK	0.441562	0.00272748	0.44429	0.413961
FIBRINOGEN	CRTAP	0	2.19536e-05	2.19536e-05	-0.0415295
FIBRINOGEN	CTC-325H20.4	0	0.0464242	0.0464242	0.114762
FIBRINOGEN	DAB1	0	-0.00980167	-0.00980167	0.172617
FIBRINOGEN	DBP	0	0.000372792	0.000372792	-0.0397598
FIBRINOGEN	DCDC2B	0.35011	-0.00717629	0.342934	0.320265
FIBRINOGEN	DFNA5	0	0.000302339	0.000302339	0.016622
FIBRINOGEN	DISP1	0	-0.00161103	-0.00161103	-0.00716499
FIBRINOGEN	DOCK1	0	0.000875497	0.000875497	-0.0250122
FIBRINOGEN	DRGX	0	-0.00335371	-0.00335371	0.0125489
FIBRINOGEN	EPHB2	0	0.0145816	0.0145816	0.146863
FIBRINOGEN	FAM120AOS	-0.154978	0.00333477	-0.151643	-0.159675
FIBRINOGEN	FAM173B	0.043942	0	0.043942	0.0407968
FIBRINOGEN	FAM81B	0	0.00089726	0.00089726	0.0199097
FIBRINOGEN	FASTGLUCOSE	0	0.0125602	0.0125602	0.0948376
FIBRINOGEN	FASTINSULIN	0	0.026099	0.026099	0.104447
FIBRINOGEN	FICD	0	0.00353266	0.00353266	-0.106179
FIBRINOGEN	GABRR1	-0.0841833	0	-0.0841833	-0.106319
FIBRINOGEN	GAK	0	0.0288792	0.0288792	-0.101007
FIBRINOGEN	GFRA1	-0.0216742	0	-0.0216742	-0.0252539
FIBRINOGEN	GNAS	0	-0.00214982	-0.00214982	0.022329
FIBRINOGEN	GOLGA1	0	-0.00335788	-0.00335788	0.0895752
FIBRINOGEN	HAO1	0	6.23749e-05	6.23749e-05	0.248195
FIBRINOGEN	HBEGF	-0.610233	0.057383	-0.55285	-0.39752
FIBRINOGEN	HDL	-0.0852686	0	-0.0852686	-0.17523
FIBRINOGEN	HIC1	0.122119	3.94343e-05	0.122159	0.13087
FIBRINOGEN	HS1BP3	0	0.000512343	0.000512343	0.014409
FIBRINOGEN	HSD17B4	-0.0997901	0	-0.0997901	-0.0901256
FIBRINOGEN	IFI27L1	0	7.75963e-05	7.75963e-05	-0.206113
FIBRINOGEN	IHH	0	0.000863803	0.000863803	-0.0256169
FIBRINOGEN	ITFG2	0	0.0175361	0.0175361	0.0394734
FIBRINOGEN	ITGA3	0	-0.00226706	-0.00226706	0.00294459
FIBRINOGEN	ITPR2	0	-0.00344234	-0.00344234	0.00199458
FIBRINOGEN	KAT2B	0	5.44654e-06	5.44654e-06	-0.000851419
FIBRINOGEN	KCNH8	0.350567	0	0.350567	0.343415
FIBRINOGEN	KLHDC4	0	-0.00113761	-0.00113761	-0.0338365
FIBRINOGEN	LARP7	0	-0.0116286	-0.0116286	-0.0121514
FIBRINOGEN	LBP	0	-0.00246719	-0.00246719	-0.00392218
FIBRINOGEN	LDL	0	0.00756795	0.00756795	0.136059
FIBRINOGEN	MAP2K6	0.389985	0	0.389985	0.3461
FIBRINOGEN	MCM9	0	-0.00119704	-0.00119704	-0.0186266
FIBRINOGEN	MET	0	0.000263446	0.000263446	0.0180129
FIBRINOGEN	MPO	0	0.00451955	0.00451955	-0.0236963
FIBRINOGEN	MYLK	0.135417	0.000828695	0.136245	0.0981761
FIBRINOGEN	MYO3B	0	0.00025613	0.00025613	0.00920738
FIBRINOGEN	NAPG	-0.687795	0.051845	-0.63595	-0.565524
FIBRINOGEN	NCAM1	0.0657024	-3.6023e-05	0.0656664	0.0706237
FIBRINOGEN	NFIC	0	-0.000464741	-0.000464741	0.000513391
FIBRINOGEN	NLRP3	0	0.000485977	0.000485977	0.00710342
FIBRINOGEN	NMD3	0	2.08996e-05	2.08996e-05	0.0941776
FIBRINOGEN	NT5E	-0.833073	-0.0519555	-0.885028	-0.725232
FIBRINOGEN	OSBPL10	0.0748934	-0.00357349	0.0713199	0.0653661
FIBRINOGEN	OTUB1	0	-0.00729568	-0.00729568	-0.150252
FIBRINOGEN	OXSR1	0	0.00566994	0.00566994	-0.16068
FIBRINOGEN	PDE1B	0	1.3644e-05	1.3644e-05	0.0127422
FIBRINOGEN	PIDD	0	-9.88596e-05	-9.88596e-05	0.271976
FIBRINOGEN	PIK3C2G	0	0.011806	0.011806	-0.0696952
FIBRINOGEN	PIK3R5	0	0.00127756	0.00127756	0.0064686
FIBRINOGEN	POLR2F	0	-0.00330137	-0.00330137	0.0116957
FIBRINOGEN	PRKG1	0	0.000369953	0.000369953	-0.000812803
FIBRINOGEN	PROSC	0.753351	-0.0105499	0.742801	0.633863
FIBRINOGEN	PTH1R	0	0.00277535	0.00277535	-0.0601905
FIBRINOGEN	QARS	0	0.0115568	0.0115568	0.0349086
FIBRINOGEN	QKI	-0.43051	0	-0.43051	-0.557243
FIBRINOGEN	RBM25	0	0.00141179	0.00141179	-0.00587093
FIBRINOGEN	RECQL5	0	0.000719394	0.000719394	0.0162383
FIBRINOGEN	RGS5	0.394195	-0.00499927	0.389195	0.409435
FIBRINOGEN	RNF122	0	-0.000638592	-0.000638592	-0.00633602
FIBRINOGEN	RNF157	0	0.000536797	0.000536797	-0.0354964
FIBRINOGEN	RNPEP	0	0.00109497	0.00109497	-0.034416
FIBRINOGEN	RP11-277P12.20	0	-0.00507042	-0.00507042	-0.0690668
FIBRINOGEN	RP11-346I3.4	0	0.00453996	0.00453996	0.343936
FIBRINOGEN	RP11-98D18.15	0	0.000185987	0.000185987	-0.00107374
FIBRINOGEN	RPS21	0.892526	0.00497886	0.897505	0.804669
FIBRINOGEN	SBF2	0	-0.0014946	-0.0014946	0.0670681
FIBRINOGEN	SBP	0	0.000616208	0.000616208	0.0841263
FIBRINOGEN	SCARB2	-0.181469	0.0060767	-0.175393	-0.13117
FIBRINOGEN	SDHA	0.0907097	0	0.0907097	0.0820287
FIBRINOGEN	SETBP1	0	-0.00550815	-0.00550815	0.0221943
FIBRINOGEN	SFMBT2	0	0.00508156	0.00508156	-0.0237574
FIBRINOGEN	SH3BP1	-0.0659588	0	-0.0659588	-0.088398
FIBRINOGEN	SH3TC1	0	5.44692e-05	5.44692e-05	0.0624465
FIBRINOGEN	SLC12A8	0	-1.7285e-05	-1.7285e-05	0.0322889
FIBRINOGEN	SLC18A2	0	0.00310104	0.00310104	-0.0179619
FIBRINOGEN	SLC2A11	0	-0.00274258	-0.00274258	0.0646089
FIBRINOGEN	SLC30A8	0	0.000754393	0.000754393	-0.00301253
FIBRINOGEN	SLC38A1	0	0.0147035	0.0147035	0.165006
FIBRINOGEN	SMC2	0.0955446	-0.00367502	0.0918696	0.0863663
FIBRINOGEN	SMEK1	0	-0.000359998	-0.000359998	-0.0146264
FIBRINOGEN	SOX13	0.116134	0.00192462	0.118059	0.11236
FIBRINOGEN	SPARC	0.109265	0.00105735	0.110322	0.134573
FIBRINOGEN	SRRM1	0	0.00138807	0.00138807	0.0605637
FIBRINOGEN	ST3GAL3	0	-0.00214931	-0.00214931	-0.00942414
FIBRINOGEN	STIL	0	2.39794e-05	2.39794e-05	0.0383679
FIBRINOGEN	STX3	0	0.00143092	0.00143092	-0.0252646
FIBRINOGEN	SYN3	0	0.00405954	0.00405954	-0.00584921
FIBRINOGEN	TAF5L	0	0.00498846	0.00498846	0.03175
FIBRINOGEN	THAP3	0	-0.00574298	-0.00574298	-0.00402247
FIBRINOGEN	TMEM184A	0	0.0112838	0.0112838	0.134672
FIBRINOGEN	TNFRSF11A	0	-0.002424	-0.002424	-0.00891267
FIBRINOGEN	TNFSF15	0	-0.00174073	-0.00174073	0.0259853
FIBRINOGEN	TNXB	-0.163613	0	-0.163613	-0.159186
FIBRINOGEN	TOTCHOL	0	0.00838643	0.00838643	0.10735
FIBRINOGEN	TPM3	0	-0.00190886	-0.00190886	0.0285701
FIBRINOGEN	TRIGS	0	0.024729	0.024729	0.0982127
FIBRINOGEN	TRIO	0.211453	0	0.211453	0.267405
FIBRINOGEN	TRMT61B	0	2.20123e-05	2.20123e-05	-0.0376089
FIBRINOGEN	TRPM4	0	2.50433e-05	2.50433e-05	0.0599905
FIBRINOGEN	TSPAN18	0	-0.000184011	-0.000184011	0.0205408
FIBRINOGEN	ULK2	0.231267	0.00191392	0.233181	0.215134
FIBRINOGEN	ZNF740	0	-0.00318819	-0.00318819	-0.0784948
HDL	ABCC9	0	0.0207887	0.0207887	0.0082054
HDL	AC053503.11	0	0.000249037	0.000249037	0.0714042
HDL	ADAMTS19	0	0.0134729	0.0134729	0.0244299
HDL	AHRR	-0.562125	-0.0542884	-0.616413	-0.698237
HDL	AQPEP	0	0.000102997	0.000102997	-0.0172554
HDL	ARHGAP27	0	0.00638363	0.00638363	0.0371189
HDL	ARL8A	0.0607121	-0.0372024	0.0235098	0.0288706
HDL	ASCC2	-0.122332	0.00625129	-0.116081	-0.17725
HDL	ASMTL-AS1	0	0.000418107	0.000418107	-0.000993515
HDL	ASTN1	0	-0.000155473	-0.000155473	0.00123172
HDL	ASXL3	0.080449	0	0.080449	0.100089
HDL	ATP6V1G3	0	-0.043943	-0.043943	-0.0862919
HDL	BANK1	0	0.00443722	0.00443722	0.0329382
HDL	BATF2	0	0.00963892	0.00963892	0.0130171
HDL	BCL10	-0.0488832	0	-0.0488832	-0.0918867
HDL	BMI	0	-0.076524	-0.076524	-0.251243
HDL	C11orf49	0	-0.18513	-0.18513	-0.459563
HDL	C12orf77	0	0.631825	0.631825	-0.0242527
HDL	C3orf67	0.41726	-0.201492	0.215769	0.122975
HDL	C6orf15	0	-0.000296066	-0.000296066	-0.0145126
HDL	CACNG5	0	0.00927908	0.00927908	-0.00543253
HDL	CALD1	0	7.34498e-05	7.34498e-05	0.0602621
HDL	CARKD	0	0.00600016	0.00600016	-0.00631427
HDL	CBLC	0	-0.000872004	-0.000872004	-0.13326
HDL	CCDC88B	-0.0529626	0	-0.0529626	-0.0656996
HDL	CD7	0	0.0428614	0.0428614	-0.136291
HDL	CDH3	0.0397049	0	0.0397049	0.0405314
HDL	CEP170B	0	0.0114937	0.0114937	-0.00718814
HDL	CHUK	0	0.000188328	0.000188328	0.00404052
HDL	CLASP1	0	-0.00858894	-0.00858894	0.0445342
HDL	CNIH3	0.210903	-0.0252952	0.185608	0.26668
HDL	COMT	0	-0.00542855	-0.00542855	0.137941
HDL	CREBBP	0.116812	-0.0176094	0.0992024	0.109714
HDL	CRK	0	0.00051458	0.00051458	0.0771539
HDL	CRTAP	0	-0.000257465	-0.000257465	0.0277521
HDL	CTC-325H20.4	0	-0.544446	-0.544446	1.20442
HDL	DAB1	0	0.11495	0.11495	0.69862
HDL	DBP	0	-0.00437197	-0.00437197	0.0318357
HDL	DCDC2B	0	0.044515	0.044515	-0.179569
HDL	DFNA5	0	-0.00354573	-0.00354573	-0.00819926
HDL	DISP1	0	0.0188936	0.0188936	0.0244217
HDL	DOCK1	0	-0.0102675	-0.0102675	0.00605672
HDL	DRGX	0.0376071	0.00172397	0.0393311	0.0439136
HDL	EPHB2	-0.171008	0	-0.171008	-0.271801
HDL	FAM120AOS	0	-0.0215594	-0.0215594	0.00690859
HDL	FAM173B	0	-0.00497594	-0.00497594	0.00367317
HDL	FAM81B	0	-0.0105227	-0.0105227	-0.0192421
HDL	FASTGLUCOSE	-0.0848938	-0.0624075	-0.147301	-0.319693
HDL	FASTINSULIN	-0.232494	-0.0735855	-0.306079	-0.444865
HDL	FIBRINOGEN	-0.113239	0	-0.113239	-0.175154
HDL	FICD	0	-0.0414298	-0.0414298	-0.0677234
HDL	GABRR1	0	0.00296421	0.00296421	-0.00340007
HDL	GAK	-0.338685	0	-0.338685	-0.399655
HDL	GFRA1	0	0.00245436	0.00245436	0.00199422
HDL	GNAS	0	0.0252123	0.0252123	-0.0129707
HDL	GOLGA1	0	0.03938	0.03938	-0.00583753
HDL	HAO1	0	-0.000731511	-0.000731511	-0.172444
HDL	HBEGF	-0.672968	0.0691021	-0.603866	-1.03451
HDL	HIC1	0	-0.0142911	-0.0142911	0.0071374
HDL	HS1BP3	-0.104505	0.00592393	-0.0985808	-0.145964
HDL	HSD17B4	0	0.0113001	0.0113001	0.0605605
HDL	IFI27L1	0	-0.000910022	-0.000910022	0.289977
HDL	IHH	0	-0.0101304	-0.0101304	-0.162937
HDL	ITFG2	-0.163383	-0.0422744	-0.205657	-0.260325
HDL	ITGA3	0.0268027	-0.000215439	0.0265873	0.029076
HDL	ITPR2	0.0945675	-0.054197	0.0403705	0.0434365
HDL	KAT2B	0	-6.38751e-05	-6.38751e-05	0.00311833
HDL	KCNH8	0	-0.0396977	-0.0396977	0.201695
HDL	KLHDC4	0	0.0133415	0.0133415	0.0757226
HDL	LARP7	0.131348	0.00502758	0.136376	0.0996763
HDL	LBP	0.0326902	-0.00375585	0.0289343	0.0439485
HDL	LDL	0	-0.0887542	-0.0887542	-0.172112
HDL	MAP2K6	0	-0.0441614	-0.0441614	-0.363503
HDL	MCM9	0	0.0140385	0.0140385	0.00923257
HDL	MET	0	-0.0030896	-0.0030896	-0.0103277
HDL	MPO	0	-0.0530037	-0.0530037	-0.357654
HDL	MYLK	0	-0.0250531	-0.0250531	-0.0760178
HDL	MYO3B	0	-0.00300381	-0.00300381	0.0177395
HDL	NAPG	-0.610898	0.0807635	-0.530134	-0.614331
HDL	NCAM1	0	-0.0070176	-0.0070176	-0.0719672
HDL	NFIC	0	0.00545032	0.00545032	0.00365563
HDL	NLRP3	0	-0.00569937	-0.00569937	0.0173653
HDL	NMD3	0	-0.000245103	-0.000245103	-0.0298615
HDL	NT5E	0.58661	0.117041	0.703651	1.23378
HDL	OSBPL10	0.0419086	-0.00848083	0.0334278	0.0278667
HDL	OTUB1	0	0.0855611	0.0855611	0.0140218
HDL	OXSR1	0	-0.066495	-0.066495	-0.114158
HDL	PDE1B	0	-0.000160012	-0.000160012	-0.0107239
HDL	PIDD	0	0.00115939	0.00115939	-0.190426
HDL	PIK3C2G	-0.138507	5.02004e-05	-0.138456	-0.16975
HDL	PIK3R5	-0.0238485	0.00886578	-0.0149828	-0.00880344
HDL	POLR2F	0	0.0387173	0.0387173	0.344531
HDL	PRKG1	0	-0.00433867	-0.00433867	-0.0163635
HDL	PROSC	0	0.038417	0.038417	-0.234944
HDL	PTH1R	0	-0.0325484	-0.0325484	-0.110776
HDL	QARS	-0.134788	-0.000746007	-0.135534	-0.112958
HDL	QKI	0	-0.0281365	-0.0281365	0.100859
HDL	RBM25	-0.016557	0	-0.016557	-0.021513
HDL	RECQL5	0	-0.0084368	-0.0084368	-0.060187
HDL	RGS5	0	0.0139915	0.0139915	0.252184
HDL	RNF122	0	0.00748917	0.00748917	-0.027003
HDL	RNF157	0.347784	0	0.347784	0.332382
HDL	RNPEP	0	-0.0128414	-0.0128414	0.101331
HDL	RP11-277P12.20	0	0.0594641	0.0594641	0.0831616
HDL	RP11-346I3.4	0	-0.053243	-0.053243	0.064045
HDL	RP11-98D18.15	0	-0.00218119	-0.00218119	0.00155456
HDL	RPS21	0	-0.159459	-0.159459	-0.529503
HDL	SBF2	0	0.0175281	0.0175281	0.00984504
HDL	SBP	0	-0.00722667	-0.00722667	0.00701695
HDL	SCARB2	0	0.0263834	0.0263834	-0.0944875
HDL	SDHA	0.134487	0	0.134487	0.185085
HDL	SETBP1	0	0.0645976	0.0645976	0.0394262
HDL	SFMBT2	0	-0.0595947	-0.0595947	0.168562
HDL	SH3BP1	0	0.00746909	0.00746909	0.0497072
HDL	SH3TC1	0	-0.000638796	-0.000638796	0.122734
HDL	SLC12A8	0	0.000202712	0.000202712	-0.0152127
HDL	SLC18A2	-0.0366088	0.000240911	-0.0363679	-0.0239206
HDL	SLC2A11	0	0.032164	0.032164	0.019051
HDL	SLC30A8	0	-0.00884725	-0.00884725	0.00341067
HDL	SLC38A1	0	-0.172437	-0.172437	-0.39564
HDL	SMC2	0.0430993	-0.0108194	0.0322799	0.051621
HDL	SMEK1	0	0.00422193	0.00422193	-0.00540554
HDL	SOX13	0.221581	0	0.221581	0.214078
HDL	SPARC	0	-0.0247732	-0.0247732	-0.00589408
HDL	SRRM1	0	-0.0162788	-0.0162788	-0.0450055
HDL	ST3GAL3	0	0.0252064	0.0252064	0.0521946
HDL	STIL	0	-0.000281221	-0.000281221	-0.00418792
HDL	STX3	0	-0.0167813	-0.0167813	0.052033
HDL	SYN3	0	-0.0476089	-0.0476089	0.0425478
HDL	TAF5L	0	-0.0585028	-0.0585028	0.105964
HDL	THAP3	0	0.0673516	0.0673516	0.0914325
HDL	TMEM184A	0	-0.132332	-0.132332	0.136241
HDL	TNFRSF11A	0	0.0284278	0.0284278	0.12783
HDL	TNFSF15	0.0221818	-0.0017671	0.0204147	0.0256485
HDL	TNXB	0	-0.0277751	-0.0277751	0.00256876
HDL	TOTCHOL	0	-0.0983531	-0.0983531	-0.00868799
HDL	TPM3	0	0.0223864	0.0223864	-0.097256
HDL	TRIGS	-0.252327	-0.0376861	-0.290013	-0.451612
HDL	TRIO	0	-0.0239447	-0.0239447	0.0304372
HDL	TRMT61B	0	-0.000258152	-0.000258152	-0.0302781
HDL	TRPM4	0.330495	0	0.330495	0.15152
HDL	TSPAN18	0	0.00215802	0.00215802	-0.0111453
HDL	ULK2	0	-0.0486342	-0.0486342	0.0633858
HDL	ZNF740	0	0.03739	0.03739	-0.0197695
LDL	ABCC9	0	-0.00192833	-0.00192833	0.00692353
LDL	AC053503.11	0	-0.000209024	-0.000209024	-0.0394915
LDL	ADAMTS19	0	-0.0113082	-0.0113082	-0.0518301
LDL	AHRR	0	0.00127574	0.00127574	0.0180517
LDL	AQPEP	0	-8.64487e-05	-8.64487e-05	0.00571589
LDL	ARHGAP27	0	-0.000805497	-0.000805497	0.0475941
LDL	ARL8A	0	0.0032991	0.0032991	-0.0627963
LDL	ASCC2	0	0.000433354	0.000433354	0.00642229
LDL	ASMTL-AS1	0	-0.000596817	-0.000596817	-0.00612416
LDL	ASTN1	0	0.000130493	0.000130493	-0.0077948
LDL	ASXL3	0	-0.000166499	-0.000166499	-0.0419569
LDL	ATP6V1G3	0	-0.00532395	-0.00532395	0.0666129
LDL	BANK1	0	-0.000818104	-0.000818104	-0.0170344
LDL	BATF2	0	-0.000328308	-0.000328308	0.017053
LDL	BCL10	0	0.000101169	0.000101169	0.061643
LDL	BMI	0	0.00965592	0.00965592	0.0898367
LDL	C11orf49	0	0.00575031	0.00575031	0.414419
LDL	C12orf77	0	-0.308047	-0.308047	0.476075
LDL	C3orf67	0	0.0125022	0.0125022	-0.222965
LDL	C6orf15	0	0.000248497	0.000248497	0.0551542
LDL	CACNG5	0	-0.00778819	-0.00778819	0.00396129
LDL	CALD1	0	-6.16484e-05	-6.16484e-05	-0.062683
LDL	CARKD	0	-0.0050361	-0.0050361	-0.00326885
LDL	CBLC	0	0.000731897	0.000731897	0.119592
LDL	CCDC88B	0	0.000109612	0.000109612	0.0111507
LDL	CD7	0.0903392	-0.0472162	0.0431231	0.133313
LDL	CDH3	0	-8.21739e-05	-8.21739e-05	-0.021047
LDL	CEP170B	0	-0.00964698	-0.00964698	0.00604729
LDL	CHUK	0	-0.000158069	-0.000158069	0.0252024
LDL	CLASP1	0	0.00130851	0.00130851	0.0229446
LDL	CNIH3	0	-0.0062893	-0.0062893	0.0533337
LDL	COMT	0	0.00406821	0.00406821	0.0241261
LDL	CREBBP	0	0.000831919	0.000831919	-0.0221318
LDL	CRK	0	-0.000431902	-0.000431902	-0.107239
LDL	CRTAP	0	0.000216097	0.000216097	-0.0226743
LDL	CTC-325H20.4	0	0.0721061	0.0721061	-0.368138
LDL	DAB1	0	-0.00700874	-0.00700874	-0.270852
LDL	DBP	0	0.00366952	0.00366952	0.027775
LDL	DCDC2B	0	-0.0105375	-0.0105375	0.211371
LDL	DFNA5	0	0.0046538	0.0046538	0.0118172
LDL	DISP1	0	-0.0126099	-0.0126099	0.0356802
LDL	DOCK1	0	0.000626029	0.000626029	0.0123009
LDL	DRGX	0	-0.000295365	-0.000295365	-0.00901612
LDL	EPHB2	0	0.00035392	0.00035392	-0.142938
LDL	FAM120AOS	0	0.00489851	0.00489851	0.0227469
LDL	FAM173B	0	1.02983e-05	1.02983e-05	-0.000132255
LDL	FAM81B	0	0.00132778	0.00132778	0.0112411
LDL	FASTGLUCOSE	0	0.00898123	0.00898123	0.00546975
LDL	FASTINSULIN	0	0.0386216	0.0386216	0.0662847
LDL	FIBRINOGEN	0	0.000234361	0.000234361	0.136057
LDL	FICD	0	0.00593369	0.00593369	0.20682
LDL	GABRR1	0	-0.000374028	-0.000374028	-0.010501
LDL	GAK	0	0.000700948	0.000700948	-0.216282
LDL	GFRA1	0	-5.07959e-06	-5.07959e-06	6.89095e-07
LDL	GNAS	0	-0.0211614	-0.0211614	0.0410369
LDL	GOLGA1	0	-0.00496903	-0.00496903	-0.0429285
LDL	HAO1	0	0.000613977	0.000613977	0.134464
LDL	HBEGF	0	0.00124977	0.00124977	-0.338608
LDL	HDL	-0.16376	0.161691	-0.00206962	-0.172184
LDL	HIC1	0	0.000416786	0.000416786	0.0196418
LDL	HS1BP3	0	0.000199409	0.000199409	0.000474096
LDL	HSD17B4	0	-2.33869e-05	-2.33869e-05	0.00728146
LDL	IFI27L1	0	0.000763807	0.000763807	0.0820289
LDL	IHH	0	-0.000162699	-0.000162699	0.0550258
LDL	ITFG2	0	0.0304659	0.0304659	0.028332
LDL	ITGA3	0	0.000125353	0.000125353	0.0053073
LDL	ITPR2	0	0.0301895	0.0301895	-0.0106625
LDL	KAT2B	0	5.36122e-05	5.36122e-05	-0.000996336
LDL	KCNH8	0	8.21591e-05	8.21591e-05	-0.110829
LDL	KLHDC4	0	-0.000813458	-0.000813458	0.0291821
LDL	LARP7	-0.0566461	-0.00027184	-0.0569179	-0.045376
LDL	LBP	0	0.000406264	0.000406264	-0.046145
LDL	MAP2K6	0	9.13971e-05	9.13971e-05	0.219097
LDL	MCM9	0	-0.0017714	-0.0017714	0.0517766
LDL	MET	0	0.000276664	0.000276664	0.0129431
LDL	MPO	0	-0.192438	-0.192438	0.319209
LDL	MYLK	0	0.00125805	0.00125805	-0.00894111
LDL	MYO3B	0	0.000183147	0.000183147	-0.0207922
LDL	NAPG	0	-0.00131281	-0.00131281	-0.0286377
LDL	NCAM1	0	-0.000339188	-0.000339188	0.00609662
LDL	NFIC	0	-0.00068773	-0.00068773	-0.0204011
LDL	NLRP3	0	0.000719155	0.000719155	0.0232952
LDL	NMD3	0	0.000205722	0.000205722	-0.0284863
LDL	NT5E	0	-0.0127837	-0.0127837	-0.67859
LDL	OSBPL10	0	-6.91827e-05	-6.91827e-05	0.0344864
LDL	OTUB1	0	-0.0100446	-0.0100446	0.0762463
LDL	OXSR1	0	0.00405432	0.00405432	-0.150769
LDL	PDE1B	0	0.000134302	0.000134302	-0.0133165
LDL	PIDD	0	-0.000973108	-0.000973108	-0.126689
LDL	PIK3C2G	0	0.000244521	0.000244521	0.0608609
LDL	PIK3R5	0	-0.00739194	-0.00739194	0.0017109
LDL	POLR2F	0	-0.00586986	-0.00586986	-0.237598
LDL	PRKG1	0	0.000739753	0.000739753	0.00965785
LDL	PROSC	0	-0.0124427	-0.0124427	0.143748
LDL	PTH1R	0	0.00266449	0.00266449	0.00665915
LDL	QARS	0	0.000905103	0.000905103	-0.0561339
LDL	QKI	0	0.00355031	0.00355031	-0.127849
LDL	RBM25	0	3.42666e-05	3.42666e-05	-0.0102205
LDL	RECQL5	0	0.00141197	0.00141197	-0.0376546
LDL	RGS5	0	-0.00348237	-0.00348237	0.00674258
LDL	RNF122	0	-0.000456628	-0.000456628	-0.000228476
LDL	RNF157	0	0.000529116	0.000529116	0.0299514
LDL	RNPEP	0	0.00162034	0.00162034	0.0889583
LDL	RP11-277P12.20	0	-0.0411018	-0.0411018	-0.0502825
LDL	RP11-346I3.4	0	0.0733991	0.0733991	0.0783126
LDL	RP11-98D18.15	0	0.000177485	0.000177485	0.00588006
LDL	RPS21	0	0.00757695	0.00757695	0.028848
LDL	SBF2	0	-0.00106872	-0.00106872	-0.0902591
LDL	SBP	0	0.00606554	0.00606554	0.0311856
LDL	SCARB2	0	-0.000710663	-0.000710663	-0.0139335
LDL	SDHA	0	2.12588e-05	2.12588e-05	0.0472083
LDL	SETBP1	0	-0.0542185	-0.0542185	-0.121911
LDL	SFMBT2	0	0.00673664	0.00673664	0.163274
LDL	SH3BP1	0	-1.54581e-05	-1.54581e-05	-0.00248405
LDL	SH3TC1	0	0.000536159	0.000536159	0.0393353
LDL	SLC12A8	0	-0.000170142	-0.000170142	-0.00610922
LDL	SLC18A2	0	-0.000126437	-0.000126437	-0.0454611
LDL	SLC2A11	0	-0.00430628	-0.00430628	-0.0348008
LDL	SLC30A8	0	0.000539433	0.000539433	-0.041555
LDL	SLC38A1	0	0.0105138	0.0105138	-0.7341
LDL	SMC2	0	-6.6807e-05	-6.6807e-05	-0.0117197
LDL	SMEK1	0	-0.000257419	-0.000257419	-0.0104885
LDL	SOX13	0	0.00140343	0.00140343	0.00274524
LDL	SPARC	0	0.00078167	0.00078167	-0.0530447
LDL	SRRM1	0	0.000992547	0.000992547	0.0216041
LDL	ST3GAL3	0	-0.0211564	-0.0211564	0.0170246
LDL	STIL	0	0.000236037	0.000236037	0.00293586
LDL	STX3	0	8.81195e-05	8.81195e-05	-0.0105144
LDL	SYN3	0	0.00600736	0.00600736	-0.116298
LDL	TAF5L	0	0.00458554	0.00458554	0.165083
LDL	THAP3	0	-0.00534367	-0.00534367	0.258954
LDL	TMEM184A	0	0.0166979	0.0166979	-0.168816
LDL	TNFRSF11A	0	-0.00358707	-0.00358707	0.17513
LDL	TNFSF15	0	0.000259708	0.000259708	0.00879036
LDL	TNXB	0	0.00374508	0.00374508	-0.00546544
LDL	TOTCHOL	0.945777	0.0161063	0.961884	0.939786
LDL	TPM3	0	-0.00136494	-0.00136494	0.00975896
LDL	TRIGS	0	0.243416	0.243416	0.263819
LDL	TRIO	0	4.95562e-05	4.95562e-05	0.157808
LDL	TRMT61B	0	0.000216675	0.000216675	0.0519036
LDL	TRPM4	0	0.000246509	0.000246509	0.0864237
LDL	TSPAN18	0	-0.000272302	-0.000272302	0.0252447
LDL	ULK2	0	0.0024192	0.0024192	-0.028734
LDL	ZNF740	0	-0.00393409	-0.00393409	-0.018129
PLATELET_COUNT	ABCC9	0	-0.000256064	-0.000256064	0.0181204
PLATELET_COUNT	AC053503.11	0	-3.63715e-05	-3.63715e-05	-0.00676148
PLATELET_COUNT	ADAMTS19	0	-0.0019677	-0.0019677	-0.0795997
PLATELET_COUNT	AHRR	0	-0.00242095	-0.00242095	-0.144343
PLATELET_COUNT	AQPEP	-0.123525	0	-0.123525	-0.113011
PLATELET_COUNT	ARHGAP27	0	-0.000116848	-0.000116848	-0.0306081
PLATELET_COUNT	ARL8A	0	0.00069201	0.00069201	0.000729976
PLATELET_COUNT	ASCC2	0	6.1257e-05	6.1257e-05	-0.00353854
PLATELET_COUNT	ASMTL-AS1	0	-0.000105109	-0.000105109	-0.0180307
PLATELET_COUNT	ASTN1	0	2.27066e-05	2.27066e-05	-0.000946977
PLATELET_COUNT	ASXL3	0	0.000315962	0.000315962	0.0158969
PLATELET_COUNT	ATP6V1G3	0.659607	-0.00114254	0.658464	0.86222
PLATELET_COUNT	BANK1	0	-0.000127473	-0.000127473	0.0122041
PLATELET_COUNT	BATF2	0	-1.7379e-05	-1.7379e-05	-0.0147195
PLATELET_COUNT	BCL10	0	-0.000191988	-0.000191988	0.0707235
PLATELET_COUNT	BMI	0	0.00140073	0.00140073	-0.0378448
PLATELET_COUNT	C11orf49	0	0.000234313	0.000234313	-0.0163909
PLATELET_COUNT	C12orf77	0	-0.052464	-0.052464	-1.64239
PLATELET_COUNT	C3orf67	0	0.00181363	0.00181363	0.0655597
PLATELET_COUNT	C6orf15	0	4.32401e-05	4.32401e-05	0.0793893
PLATELET_COUNT	CACNG5	0.0314988	-0.0013552	0.0301436	0.0374439
PLATELET_COUNT	CALD1	0	-1.07272e-05	-1.07272e-05	0.0615991
PLATELET_COUNT	CARKD	-0.0251515	-0.000876315	-0.0260278	-0.028614
PLATELET_COUNT	CBLC	0	0.000127355	0.000127355	0.0465351
PLATELET_COUNT	CCDC88B	0	-0.00020801	-0.00020801	-0.0307909
PLATELET_COUNT	CD7	0	0.0056779	0.0056779	0.138191
PLATELET_COUNT	CDH3	0	0.00015594	0.00015594	0.0311491
PLATELET_COUNT	CEP170B	0	-0.00167864	-0.00167864	0.019421
PLATELET_COUNT	CHUK	0	-2.7505e-05	-2.7505e-05	-0.0148293
PLATELET_COUNT	CLASP1	0.108277	0.000197473	0.108475	0.129853
PLATELET_COUNT	CNIH3	0	-0.0010026	-0.0010026	0.112333
PLATELET_COUNT	COMT	0	0.000705396	0.000705396	0.124126
PLATELET_COUNT	CREBBP	-0.111756	0.000575412	-0.111181	-0.0991368
PLATELET_COUNT	CRK	0	-7.51537e-05	-7.51537e-05	-0.069556
PLATELET_COUNT	CRTAP	-0.0950332	3.76023e-05	-0.0949956	-0.118214
PLATELET_COUNT	CTC-325H20.4	0	0.0105761	0.0105761	0.488297
PLATELET_COUNT	DAB1	0	-0.000761377	-0.000761377	0.838823
PLATELET_COUNT	DBP	0	0.00063852	0.00063852	0.0251056
PLATELET_COUNT	DCDC2B	0	-0.00169623	-0.00169623	0.043414
PLATELET_COUNT	DFNA5	0	0.000818384	0.000818384	0.0185038
PLATELET_COUNT	DISP1	0	-0.00217757	-0.00217757	-0.031278
PLATELET_COUNT	DOCK1	0	6.80071e-05	6.80071e-05	0.0128892
PLATELET_COUNT	DRGX	0	0.000116145	0.000116145	-0.00110463
PLATELET_COUNT	EPHB2	0	-0.000671629	-0.000671629	0.0278896
PLATELET_COUNT	FAM120AOS	0	0.000784792	0.000784792	-0.0421009
PLATELET_COUNT	FAM173B	-0.0549769	-1.95429e-05	-0.0549965	-0.0501095
PLATELET_COUNT	FAM81B	0	0.000192613	0.000192613	-0.00120508
PLATELET_COUNT	FASTGLUCOSE	0	0.000975654	0.000975654	0.00121433
PLATELET_COUNT	FASTINSULIN	0	0.0056026	0.0056026	-0.00650003
PLATELET_COUNT	FIBRINOGEN	0	-0.000444744	-0.000444744	0.103259
PLATELET_COUNT	FICD	0.199247	0	0.199247	0.242183
PLATELET_COUNT	GABRR1	0	-5.4258e-05	-5.4258e-05	0.00698364
PLATELET_COUNT	GAK	0.464413	0	0.464413	0.690555
PLATELET_COUNT	GFRA1	0	9.63947e-06	9.63947e-06	-0.0100786
PLATELET_COUNT	GNAS	0	-0.00368222	-0.00368222	-0.0610348
PLATELET_COUNT	GOLGA1	0	-0.000720827	-0.000720827	-0.184536
PLATELET_COUNT	HAO1	0	0.000106836	0.000106836	0.18404
PLATELET_COUNT	HBEGF	-0.571384	-0.00237167	-0.573755	-0.66824
PLATELET_COUNT	HDL	0	0.00392748	0.00392748	0.090609
PLATELET_COUNT	HIC1	0.087764	1.32315e-05	0.0877772	0.125128
PLATELET_COUNT	HS1BP3	0	9.89363e-06	9.89363e-06	0.0332103
PLATELET_COUNT	HSD17B4	0	4.4381e-05	4.4381e-05	-0.0465942
PLATELET_COUNT	IFI27L1	0	0.000132907	0.000132907	-0.092546
PLATELET_COUNT	IHH	0.21609	-7.26864e-05	0.216017	0.275634
PLATELET_COUNT	ITFG2	0	0.00457333	0.00457333	-0.0146898
PLATELET_COUNT	ITGA3	0	0.000136732	0.000136732	-0.0186615
PLATELET_COUNT	ITPR2	0	0.0055813	0.0055813	-0.141897
PLATELET_COUNT	KAT2B	-0.0254772	9.32887e-06	-0.0254679	-0.017049
PLATELET_COUNT	KCNH8	0	-0.000155912	-0.000155912	0.152718
PLATELET_COUNT	KLHDC4	0	-8.8368e-05	-8.8368e-05	-0.0671959
PLATELET_COUNT	LARP7	0	-0.00814422	-0.00814422	0.0881767
PLATELET_COUNT	LBP	0	0.000197139	0.000197139	-0.0259248
PLATELET_COUNT	LDL	0	0.152881	0.152881	0.152876
PLATELET_COUNT	MAP2K6	0	-0.000173443	-0.000173443	0.186248
PLATELET_COUNT	MAT2B	0.0787369	0	0.0787369	0.0809527
PLATELET_COUNT	MCM9	0	-0.000256966	-0.000256966	-0.044129
PLATELET_COUNT	MET	0.0489578	3.62783e-05	0.0489941	0.0600063
PLATELET_COUNT	MPO	0	-0.0346989	-0.0346989	-0.165069
PLATELET_COUNT	MYLK	-0.836467	0	-0.836467	-0.808761
PLATELET_COUNT	MYO3B	0.0420147	0	0.0420147	0.0571117
PLATELET_COUNT	NAPG	0	-0.00251379	-0.00251379	-0.135926
PLATELET_COUNT	NCAM1	-0.0929763	-9.09211e-05	-0.0930672	-0.0643658
PLATELET_COUNT	NFIC	0	-9.97648e-05	-9.97648e-05	0.00123736
PLATELET_COUNT	NLRP3	-0.0622565	0	-0.0622565	-0.0888295
PLATELET_COUNT	NMD3	0	3.57969e-05	3.57969e-05	0.0336679
PLATELET_COUNT	NT5E	0	0.000734531	0.000734531	-0.0356661
PLATELET_COUNT	OSBPL10	0	0.000131287	0.000131287	0.00368323
PLATELET_COUNT	OTUB1	0	-0.00143151	-0.00143151	-0.173966
PLATELET_COUNT	OXSR1	0	0.000440431	0.000440431	0.131553
PLATELET_COUNT	PDE1B	0.114794	0	0.114794	0.138732
PLATELET_COUNT	PIDD	0	-0.000169327	-0.000169327	-0.15316
PLATELET_COUNT	PIK3C2G	0	-0.000551314	-0.000551314	-0.0818081
PLATELET_COUNT	PIK3R5	0	-0.0013885	-0.0013885	-0.00258864
PLATELET_COUNT	POLR2F	0	-0.000885039	-0.000885039	0.0946979
PLATELET_COUNT	PRKG1	0	0.000113862	0.000113862	-0.0290145
PLATELET_COUNT	PROSC	0	-0.0020637	-0.0020637	-0.201692
PLATELET_COUNT	PTH1R	0	0.000337384	0.000337384	0.0071018
PLATELET_COUNT	QARS	-0.353408	0.000390171	-0.353017	-0.283459
PLATELET_COUNT	QKI	0	0.000515022	0.000515022	-0.163106
PLATELET_COUNT	RBM25	-0.019629	-6.50272e-05	-0.0196941	-0.0305426
PLATELET_COUNT	RECQL5	0.124975	0.000216659	0.125192	0.124003
PLATELET_COUNT	RGS5	0	-0.00056365	-0.00056365	0.0275758
PLATELET_COUNT	RNF122	0	-4.96047e-05	-4.96047e-05	-0.0492708
PLATELET_COUNT	RNF157	0	6.77206e-05	6.77206e-05	0.0351746
PLATELET_COUNT	RNPEP	0.101847	0	0.101847	0.111164
PLATELET_COUNT	RP11-277P12.20	0	-0.00710687	-0.00710687	0.0593967
PLATELET_COUNT	RP11-346I3.4	0	0.012919	0.012919	-0.0604022
PLATELET_COUNT	RP11-98D18.15	0	2.24172e-05	2.24172e-05	0.0101424
PLATELET_COUNT	RPS21	0	0.000671854	0.000671854	0.011059
PLATELET_COUNT	SBF2	0	-0.000116098	-0.000116098	-0.0710261
PLATELET_COUNT	SBP	0	0.00105544	0.00105544	0.0121241
PLATELET_COUNT	SCARB2	0	-1.38982e-05	-1.38982e-05	-0.0271109
PLATELET_COUNT	SDHA	0	-4.03425e-05	-4.03425e-05	0.0465833
PLATELET_COUNT	SETBP1	0	-0.00943438	-0.00943438	-0.0541614
PLATELET_COUNT	SFMBT2	0	0.000950568	0.000950568	0.181716
PLATELET_COUNT	SH3BP1	0.0803738	2.93347e-05	0.0804031	0.08172
PLATELET_COUNT	SH3TC1	0.227558	9.32952e-05	0.227651	0.177093
PLATELET_COUNT	SLC12A8	-0.0511083	-2.96058e-05	-0.0511379	-0.0589896
PLATELET_COUNT	SLC18A2	0	-0.000178965	-0.000178965	0.037356
PLATELET_COUNT	SLC2A11	0	-0.000633126	-0.000633126	0.00791822
PLATELET_COUNT	SLC30A8	0	5.85999e-05	5.85999e-05	0.0173727
PLATELET_COUNT	SLC38A1	0	0.00114214	0.00114214	0.0962328
PLATELET_COUNT	SMC2	0	0.000126779	0.000126779	0.0194856
PLATELET_COUNT	SMEK1	-0.0289019	-2.7964e-05	-0.0289298	-0.0324324
PLATELET_COUNT	SOX13	0	9.78511e-05	9.78511e-05	-0.0474078
PLATELET_COUNT	SPARC	0	3.35383e-05	3.35383e-05	-0.0351466
PLATELET_COUNT	SRRM1	0	0.000107823	0.000107823	0.0683937
PLATELET_COUNT	ST3GAL3	0	-0.00368136	-0.00368136	-0.0351459
PLATELET_COUNT	STIL	0.220622	0	0.220622	0.262279
PLATELET_COUNT	STX3	0	-5.63447e-05	-5.63447e-05	-0.140821
PLATELET_COUNT	SYN3	0	0.000871452	0.000871452	0.0344332
PLATELET_COUNT	TAF5L	0	0.00056994	0.00056994	0.108823
PLATELET_COUNT	TCOF1	-0.167141	0	-0.167141	-0.112412
PLATELET_COUNT	THAP3	0	-0.000667708	-0.000667708	-0.0244057
PLATELET_COUNT	TMEM184A	0.625806	0.00242227	0.628228	0.751869
PLATELET_COUNT	TNFRSF11A	0	-0.000520354	-0.000520354	0.0945315
PLATELET_COUNT	TNFSF15	0	0.000134268	0.000134268	-0.00423801
PLATELET_COUNT	TNXB	0	0.000551464	0.000551464	-0.035001
PLATELET_COUNT	TOTCHOL	0.169415	0	0.169415	0.173558
PLATELET_COUNT	TPM3	0	-0.000148277	-0.000148277	0.0936336
PLATELET_COUNT	TRIGS	0	0.042356	0.042356	0.025003
PLATELET_COUNT	TRIO	0	-9.40423e-05	-9.40423e-05	0.171448
PLATELET_COUNT	TRMT61B	0.14657	3.77028e-05	0.146608	0.15107
PLATELET_COUNT	TRPM4	0	4.28943e-05	4.28943e-05	0.0194786
PLATELET_COUNT	TSPAN18	-0.0552635	0	-0.0552635	-0.0664562
PLATELET_COUNT	ULK2	0	0.000224306	0.000224306	0.0063845
PLATELET_COUNT	ZNF740	0	-0.000543994	-0.000543994	0.00507649
SBP	ABCC9	-0.0577535	0.0423704	-0.015383	-0.0171188
SBP	AC053503.11	0	-0.0344609	-0.0344609	-0.0654959
SBP	ADAMTS19	0.0392855	0	0.0392855	0.0336358
SBP	AQPEP	-0.0424791	0.0282267	-0.0142524	-0.0156127
SBP	ASCC2	-0.0354434	0.0262889	-0.00915447	-0.0267335
SBP	ASTN1	0	0.0215138	0.0215138	-0.0178386
SBP	C12orf77	1.23951	0	1.23951	1.1238
SBP	C6orf15	0	0.0409686	0.0409686	0.0528266
SBP	CALD1	-0.0465113	0.0363476	-0.0101637	-0.0298375
SBP	CBLC	0.120665	0	0.120665	0.110175
SBP	CHUK	-0.0595275	0.0334674	-0.0260601	-0.0271501
SBP	CLASP1	0	0.0436082	0.0436082	0.00196236
SBP	CRK	0	-0.0712058	-0.0712058	-0.0305174
SBP	CRTAP	0	0.035627	0.035627	0.00537442
SBP	CTC-325H20.4	0	0.661082	0.661082	0.748545
SBP	DBP	0.604978	0	0.604978	0.659071
SBP	DISP1	-0.0458706	0	-0.0458706	-0.0511223
SBP	FICD	0.136993	0	0.136993	0.232337
SBP	HAO1	0.406854	-0.30563	0.101224	0.234352
SBP	HIC1	0.0639952	0	0.0639952	0.0917264
SBP	HS1BP3	-0.0757705	0.0448642	-0.0309063	-0.0161113
SBP	HSD17B4	-0.19043	0	-0.19043	-0.260493
SBP	IFI27L1	0.314198	-0.188273	0.125926	0.360833
SBP	ITGA3	0.0298116	0	0.0298116	0.0331694
SBP	KAT2B	0	0.00883881	0.00883881	0.0041214
SBP	MET	-0.0595556	0.037593	-0.0219626	-0.0212056
SBP	NAPG	-0.398305	0	-0.398305	-0.428377
SBP	NCAM1	-0.0584591	0	-0.0584591	-0.0490662
SBP	NMD3	0.131946	-0.0980296	0.0339165	0.00266666
SBP	OTUB1	0	0.145839	0.145839	0.0518766
SBP	PDE1B	0	0.0221418	0.0221418	0.00877917
SBP	PIDD	0	-0.160432	-0.160432	-0.305179
SBP	PIK3C2G	-0.116098	0.109152	-0.00694655	-0.0880963
SBP	PIK3R5	-0.0271963	0.0212216	-0.00597471	-0.000414788
SBP	POLR2F	-0.19102	0	-0.19102	-0.155912
SBP	PRKG1	0.0373117	0	0.0373117	0.0659346
SBP	PROSC	0	-0.246825	-0.246825	0.272223
SBP	QARS	0	0.10323	0.10323	0.0209012
SBP	RECQL5	0.067408	0	0.067408	0.076669
SBP	RNF157	0	-0.0514667	-0.0514667	-0.0134036
SBP	SCARB2	0.159643	0	0.159643	0.191128
SBP	SETBP1	0	-0.146628	-0.146628	-0.0920202
SBP	SFMBT2	0	-0.151954	-0.151954	0.147755
SBP	SH3TC1	0	0.0883942	0.0883942	0.00372649
SBP	SLC12A8	0	-0.0280505	-0.0280505	0.00630719
SBP	SLC18A2	-0.0333364	0	-0.0333364	-0.0637212
SBP	SLC2A11	0	-0.0480778	-0.0480778	-0.0624844
SBP	ST3GAL3	-0.0794322	0	-0.0794322	-0.0976501
SBP	STIL	0	0.0389144	0.0389144	0.0523845
SBP	STX3	-0.166236	0	-0.166236	-0.202363
SBP	SYN3	0.196217	0	0.196217	0.313921
SBP	TNFSF15	0.0160352	0	0.0160352	0.0261187
SBP	TNXB	0	0.046641	0.046641	0.0341865
SBP	TRMT61B	0	0.0357222	0.0357222	-0.0374321
SBP	TRPM4	0.143587	-0.102946	0.040641	0.0711628
SBP	ULK2	0.177148	0	0.177148	0.196638
SBP	ZNF740	-0.294111	0	-0.294111	-0.481221
TOTCHOL	ABCC9	0	-0.00151146	-0.00151146	0.00515654
TOTCHOL	AC053503.11	0	-0.000214689	-0.000214689	-0.00854312
TOTCHOL	ADAMTS19	0	-0.0116147	-0.0116147	-0.0678869
TOTCHOL	AHRR	0	-0.0142901	-0.0142901	-0.186803
TOTCHOL	AQPEP	0	-8.87917e-05	-8.87917e-05	-0.00764187
TOTCHOL	ARHGAP27	0	-0.000689718	-0.000689718	0.0769523
TOTCHOL	ARL8A	0	0.00408471	0.00408471	-0.0555759
TOTCHOL	ASCC2	0	0.00036158	0.00036158	0.00102963
TOTCHOL	ASMTL-AS1	0	-0.000620426	-0.000620426	-0.00345283
TOTCHOL	ASTN1	0	0.00013403	0.00013403	-0.00903443
TOTCHOL	ASXL3	0	0.00186502	0.00186502	-0.026107
TOTCHOL	ATP6V1G3	0	-0.00674405	-0.00674405	-0.00843018
TOTCHOL	BANK1	0	-0.00075243	-0.00075243	-0.0147697
TOTCHOL	BATF2	0	-0.000102582	-0.000102582	0.0270914
TOTCHOL	BCL10	0	-0.00113324	-0.00113324	0.0590566
TOTCHOL	BMI	0	0.00826802	0.00826802	0.0849534
TOTCHOL	C11orf49	0	0.00138307	0.00138307	0.310669
TOTCHOL	C12orf77	0	-0.309678	-0.309678	0.258494
TOTCHOL	C3orf67	0	0.0107052	0.0107052	-0.212772
TOTCHOL	C6orf15	0	0.000255232	0.000255232	0.0564894
TOTCHOL	CACNG5	0	-0.00799928	-0.00799928	-0.00676371
TOTCHOL	CALD1	0	-6.33193e-05	-6.33193e-05	-0.0553913
TOTCHOL	CARKD	0	-0.0051726	-0.0051726	-0.0103208
TOTCHOL	CBLC	0	0.000751735	0.000751735	0.100344
TOTCHOL	CCDC88B	0	-0.00122781	-0.00122781	-0.00484427
TOTCHOL	CD7	-0.0429671	0.0764819	0.0335148	0.0186125
TOTCHOL	CDH3	0	0.000920466	0.000920466	-0.0113248
TOTCHOL	CEP170B	0	-0.00990845	-0.00990845	-0.00612592
TOTCHOL	CHUK	0	-0.000162353	-0.000162353	0.0243079
TOTCHOL	CLASP1	0	0.00116562	0.00116562	0.0245451
TOTCHOL	CNIH3	0	-0.00591804	-0.00591804	0.0689264
TOTCHOL	COMT	0	0.00416372	0.00416372	0.0703174
TOTCHOL	CREBBP	0	0.00339647	0.00339647	0.0360905
TOTCHOL	CRK	0	-0.000443608	-0.000443608	-0.11057
TOTCHOL	CRTAP	0	0.000221954	0.000221954	-0.0203151
TOTCHOL	CTC-325H20.4	0	0.062427	0.062427	-0.86036
TOTCHOL	DAB1	0	-0.00449416	-0.00449416	-0.138758
TOTCHOL	DBP	0	0.00376898	0.00376898	0.0733131
TOTCHOL	DCDC2B	0	-0.0100123	-0.0100123	0.0859993
TOTCHOL	DFNA5	0	0.00483065	0.00483065	0.0157179
TOTCHOL	DISP1	0	-0.0128535	-0.0128535	0.026134
TOTCHOL	DOCK1	0	0.000401424	0.000401424	0.0151761
TOTCHOL	DRGX	0	0.000685568	0.000685568	-0.000353066
TOTCHOL	EPHB2	0	-0.00396441	-0.00396441	-0.139271
TOTCHOL	FAM120AOS	0	0.00463237	0.00463237	0.0414656
TOTCHOL	FAM173B	0	-0.000115355	-0.000115355	0.00140649
TOTCHOL	FAM81B	0	0.00113693	0.00113693	0.0153197
TOTCHOL	FASTGLUCOSE	0	0.00575896	0.00575896	-0.014697
TOTCHOL	FASTINSULIN	0	0.0330703	0.0330703	0.0521231
TOTCHOL	FIBRINOGEN	0	-0.00262518	-0.00262518	0.107354
TOTCHOL	FICD	0	0.00522277	0.00522277	0.208026
TOTCHOL	GABRR1	0	-0.000320267	-0.000320267	-0.00541025
TOTCHOL	GAK	0	-0.00785162	-0.00785162	-0.329932
TOTCHOL	GFRA1	0	5.68986e-05	5.68986e-05	0.00064033
TOTCHOL	GNAS	0	-0.0217349	-0.0217349	0.00709803
TOTCHOL	GOLGA1	0	-0.00425481	-0.00425481	-0.005328
TOTCHOL	HAO1	0	0.000630619	0.000630619	0.0206607
TOTCHOL	HBEGF	0	-0.0139992	-0.0139992	-0.346284
TOTCHOL	HDL	0.270733	-0.24755	0.0231827	-0.00869213
TOTCHOL	HIC1	0	7.81013e-05	7.81013e-05	0.00828159
TOTCHOL	HS1BP3	0	5.83989e-05	5.83989e-05	-0.00365649
TOTCHOL	HSD17B4	0	0.000261966	0.000261966	0.0268958
TOTCHOL	IFI27L1	0	0.000784509	0.000784509	0.135639
TOTCHOL	IHH	0	-0.000429044	-0.000429044	0.0786852
TOTCHOL	ITFG2	0	0.0269948	0.0269948	0.00738117
TOTCHOL	ITGA3	0	0.000807082	0.000807082	0.0122602
TOTCHOL	ITPR2	0	0.0329446	0.0329446	0.0325257
TOTCHOL	KAT2B	0	5.50653e-05	5.50653e-05	-0.00175903
TOTCHOL	KCNH8	0	-0.000920299	-0.000920299	-0.0467472
TOTCHOL	KLHDC4	0	-0.000521607	-0.000521607	-0.0022704
TOTCHOL	LARP7	0	-0.0480727	-0.0480727	0.0311607
TOTCHOL	LBP	0	0.00116365	0.00116365	-0.0330015
TOTCHOL	LDL	0.902404	0	0.902404	0.939839
TOTCHOL	MAP2K6	0	-0.00102378	-0.00102378	0.10988
TOTCHOL	MCM9	0	-0.00151678	-0.00151678	0.0439669
TOTCHOL	MET	0	0.000214139	0.000214139	0.00579425
TOTCHOL	MPO	0	-0.204816	-0.204816	-0.0238919
TOTCHOL	MYLK	0	0.000694556	0.000694556	-0.0485282
TOTCHOL	MYO3B	0	0.000117438	0.000117438	-0.0230893
TOTCHOL	NAPG	0	-0.0148381	-0.0148381	-0.164756
TOTCHOL	NCAM1	0	-0.000536677	-0.000536677	0.0304787
TOTCHOL	NFIC	0	-0.000588879	-0.000588879	-0.0176307
TOTCHOL	NLRP3	0	0.000615787	0.000615787	0.0204795
TOTCHOL	NMD3	0	0.000211298	0.000211298	-0.0298515
TOTCHOL	NT5E	0	0.0043357	0.0043357	-0.508082
TOTCHOL	OSBPL10	0	0.000774945	0.000774945	0.0398462
TOTCHOL	OTUB1	0	-0.00844975	-0.00844975	0.0787716
TOTCHOL	OXSR1	0	0.00259972	0.00259972	-0.172238
TOTCHOL	PDE1B	0	0.000137942	0.000137942	-0.00972792
TOTCHOL	PIDD	0	-0.000999483	-0.000999483	-0.141317
TOTCHOL	PIK3C2G	0	-0.00325423	-0.00325423	0.0409601
TOTCHOL	PIK3R5	0	-0.00819586	-0.00819586	-0.00829114
TOTCHOL	POLR2F	0	-0.0052241	-0.0052241	-0.166808
TOTCHOL	PRKG1	0	0.000672088	0.000672088	0.00800534
TOTCHOL	PROSC	0	-0.0121814	-0.0121814	-0.00852245
TOTCHOL	PTH1R	0	0.00199147	0.00199147	-0.0221975
TOTCHOL	QARS	0	-0.00248162	-0.00248162	-0.0853511
TOTCHOL	QKI	0	0.00304	0.00304	-0.0901993
TOTCHOL	RBM25	0	-0.000383834	-0.000383834	-0.0113404
TOTCHOL	RECQL5	0	0.00127887	0.00127887	-0.0790484
TOTCHOL	RGS5	0	-0.00332704	-0.00332704	0.0730301
TOTCHOL	RNF122	0	-0.0002928	-0.0002928	0.0194863
TOTCHOL	RNF157	0	0.000399732	0.000399732	-0.00330158
TOTCHOL	RNPEP	0	0.00138744	0.00138744	0.119586
TOTCHOL	RP11-277P12.20	0	-0.0419495	-0.0419495	-0.0685205
TOTCHOL	RP11-346I3.4	0	0.0762563	0.0762563	0.233738
TOTCHOL	RP11-98D18.15	0	0.000132322	0.000132322	0.00466931
TOTCHOL	RPS21	0	0.00396573	0.00396573	-0.0339076
TOTCHOL	SBF2	0	-0.000685289	-0.000685289	-0.0643197
TOTCHOL	SBP	0	0.00622994	0.00622994	0.0827255
TOTCHOL	SCARB2	0	-8.20366e-05	-8.20366e-05	0.00895369
TOTCHOL	SDHA	0	-0.000238129	-0.000238129	0.0505634
TOTCHOL	SETBP1	0	-0.0556881	-0.0556881	-0.195786
TOTCHOL	SFMBT2	0	0.00561089	0.00561089	0.135635
TOTCHOL	SH3BP1	0	0.000173153	0.000173153	-0.00992278
TOTCHOL	SH3TC1	0	0.000550691	0.000550691	0.0911857
TOTCHOL	SLC12A8	0	-0.000174753	-0.000174753	-0.0146554
TOTCHOL	SLC18A2	0	-0.00105637	-0.00105637	-0.0416486
TOTCHOL	SLC2A11	0	-0.00373714	-0.00373714	-0.0581711
TOTCHOL	SLC30A8	0	0.000345896	0.000345896	-0.0297882
TOTCHOL	SLC38A1	0	0.00674167	0.00674167	-0.970003
TOTCHOL	SMC2	0	0.000748334	0.000748334	0.00468928
TOTCHOL	SMEK1	0	-0.000165063	-0.000165063	-0.0108866
TOTCHOL	SOX13	0	0.000577583	0.000577583	-0.008035
TOTCHOL	SPARC	0	0.000197965	0.000197965	-0.0543998
TOTCHOL	SRRM1	0	0.000636443	0.000636443	0.00541482
TOTCHOL	ST3GAL3	0	-0.0217298	-0.0217298	0.00357537
TOTCHOL	STIL	0	0.000242434	0.000242434	0.01826
TOTCHOL	STX3	0	-0.000332584	-0.000332584	-0.0136621
TOTCHOL	SYN3	0	0.00514389	0.00514389	-0.105825
TOTCHOL	TAF5L	0	0.00336417	0.00336417	0.213969
TOTCHOL	THAP3	0	-0.00394126	-0.00394126	0.260297
TOTCHOL	TMEM184A	0	0.0142978	0.0142978	-0.233614
TOTCHOL	TNFRSF11A	0	-0.00307148	-0.00307148	0.166966
TOTCHOL	TNFSF15	0	0.000792538	0.000792538	0.0112992
TOTCHOL	TNXB	0	0.00325511	0.00325511	-0.0196959
TOTCHOL	TPM3	0	-0.000875231	-0.000875231	-0.0302127
TOTCHOL	TRIGS	0.285672	-0.0356585	0.250013	0.406158
TOTCHOL	TRIO	0	-0.000555101	-0.000555101	0.138261
TOTCHOL	TRMT61B	0	0.000222547	0.000222547	0.0458569
TOTCHOL	TRPM4	0	0.000253191	0.000253191	0.0744824
TOTCHOL	TSPAN18	0	-0.000233163	-0.000233163	0.021376
TOTCHOL	ULK2	0	0.001324	0.001324	-0.00073557
TOTCHOL	ZNF740	0	-0.00321102	-0.00321102	-0.109798
TRIGS	ABCC9	0	-0.013459	-0.013459	-0.00630194
TRIGS	AC053503.11	0	-0.000858711	-0.000858711	0.00587427
TRIGS	ADAMTS19	-0.0474353	0.000978933	-0.0464564	-0.0897915
TRIGS	AHRR	0	0.189582	0.189582	0.0756867
TRIGS	AQPEP	0	-0.000355148	-0.000355148	-0.0278076
TRIGS	ARHGAP27	0	-0.00493234	-0.00493234	0.0735115
TRIGS	ARL8A	0	0.00531481	0.00531481	0.000435385
TRIGS	ASCC2	0	0.00276548	0.00276548	0.0104714
TRIGS	ASMTL-AS1	0	-0.00236186	-0.00236186	0.0141505
TRIGS	ASTN1	0	0.000536089	0.000536089	-0.006998
TRIGS	ASXL3	0	-0.0247427	-0.0247427	-0.0426831
TRIGS	ATP6V1G3	0	-0.0067768	-0.0067768	-0.126686
TRIGS	BANK1	0	-0.0043961	-0.0043961	-0.0290589
TRIGS	BATF2	0	-0.00411999	-0.00411999	0.0157709
TRIGS	BCL10	0	0.0150344	0.0150344	0.083077
TRIGS	BMI	0	0.0591266	0.0591266	0.292253
TRIGS	C11orf49	0	0.0770497	0.0770497	0.250593
TRIGS	C12orf77	-1.19458	-0.150232	-1.34482	-0.954072
TRIGS	C3orf67	0.694768	-0.128331	0.566437	0.473169
TRIGS	C6orf15	0	0.00102087	0.00102087	0.0694296
TRIGS	CACNG5	-0.0319954	0	-0.0319954	-0.0366185
TRIGS	CALD1	0	-0.000253264	-0.000253264	-0.0636797
TRIGS	CARKD	-0.0206893	0	-0.0206893	-0.0245465
TRIGS	CBLC	0	0.00300678	0.00300678	0.0787216
TRIGS	CCDC88B	0	0.016289	0.016289	0.017253
TRIGS	CD7	0	-0.0229716	-0.0229716	-0.0763944
TRIGS	CDH3	0	-0.0122115	-0.0122115	-0.0143468
TRIGS	CEP170B	-0.0396317	0	-0.0396317	-0.0419798
TRIGS	CHUK	0	-0.000649376	-0.000649376	0.0175696
TRIGS	CLASP1	0	0.00747944	0.00747944	-0.0391478
TRIGS	CNIH3	0	-0.0322164	-0.0322164	0.0593444
TRIGS	COMT	0	0.0168727	0.0168727	0.035437
TRIGS	CREBBP	0	-0.0266237	-0.0266237	0.0694726
TRIGS	CRK	0	-0.00177434	-0.00177434	-0.0746284
TRIGS	CRTAP	0	0.000887769	0.000887769	-0.0500425
TRIGS	CTC-325H20.4	0	0.433451	0.433451	-2.16067
TRIGS	DAB1	0	-0.0607253	-0.0607253	-0.326651
TRIGS	DBP	0	0.0150751	0.0150751	0.11801
TRIGS	DCDC2B	0	-0.052834	-0.052834	-0.103409
TRIGS	DFNA5	0.0203383	-0.00181778	0.0185205	0.0290516
TRIGS	DISP1	-0.0482998	-0.0046621	-0.0529619	-0.059816
TRIGS	DOCK1	0	0.00542406	0.00542406	0.0254868
TRIGS	DRGX	0	-0.0128984	-0.0128984	-0.0167519
TRIGS	EPHB2	0	0.0525946	0.0525946	0.208472
TRIGS	FAM120AOS	0	0.0248202	0.0248202	0.0728019
TRIGS	FAM173B	0	0.00153038	0.00153038	0.0131244
TRIGS	FAM81B	0	0.00813045	0.00813045	0.0480567
TRIGS	FASTGLUCOSE	0	0.0778154	0.0778154	0.252567
TRIGS	FASTINSULIN	0.166779	0.0697144	0.236494	0.422443
TRIGS	FIBRINOGEN	0	0.0348274	0.0348274	0.0982035
TRIGS	FICD	0	0.0346596	0.0346596	0.0195469
TRIGS	GABRR1	0	-0.00229031	-0.00229031	0.0139562
TRIGS	GAK	0	0.104165	0.104165	0.00875175
TRIGS	GFRA1	0	-0.000754856	-0.000754856	-0.00776957
TRIGS	GNAS	-0.086935	0	-0.086935	-0.100151
TRIGS	GOLGA1	0	-0.0304271	-0.0304271	0.0910941
TRIGS	HAO1	0	0.00252234	0.00252234	-0.200044
TRIGS	HBEGF	0	0.185723	0.185723	0.640953
TRIGS	HDL	-0.305771	-0.00178558	-0.307557	-0.451768
TRIGS	HIC1	0	0.00584776	0.00584776	-0.0231803
TRIGS	HS1BP3	0	0.00254791	0.00254791	0.0212469
TRIGS	HSD17B4	0	-0.00347543	-0.00347543	-0.00650206
TRIGS	IFI27L1	0	0.00313787	0.00313787	-0.0859903
TRIGS	IHH	0	0.00242711	0.00242711	0.177964
TRIGS	ITFG2	0.119879	0.0560507	0.175929	0.217099
TRIGS	ITGA3	0	-0.00750049	-0.00750049	0.00535715
TRIGS	ITPR2	0.119968	-0.0188339	0.101134	0.107604
TRIGS	KAT2B	0	0.000220249	0.000220249	-0.0120591
TRIGS	KCNH8	0.410195	-0.0164116	0.393784	0.513033
TRIGS	KLHDC4	0	-0.00704799	-0.00704799	-0.134845
TRIGS	LARP7	0	-0.0577328	-0.0577328	0.0892249
TRIGS	LBP	0	-0.00715211	-0.00715211	-0.00986107
TRIGS	LDL	0	0.306036	0.306036	0.263799
TRIGS	MAP2K6	0	0.0135821	0.0135821	0.0208966
TRIGS	MCM9	0	-0.0108469	-0.0108469	0.0095303
TRIGS	MET	0	0.00196256	0.00196256	-0.00190253
TRIGS	MPO	-0.962794	0.256696	-0.706098	-0.758698
TRIGS	MYLK	0	0.0122254	0.0122254	-0.0757148
TRIGS	MYO3B	0	0.00158683	0.00158683	-0.0221691
TRIGS	NAPG	0	0.154007	0.154007	-0.0463309
TRIGS	NCAM1	0	0.000831532	0.000831532	0.107343
TRIGS	NFIC	0	-0.00421121	-0.00421121	-0.00270929
TRIGS	NLRP3	0	0.00440364	0.00440364	-0.0317258
TRIGS	NMD3	0	0.000845145	0.000845145	0.025681
TRIGS	NT5E	0	-0.258863	-0.258863	-0.732906
TRIGS	OSBPL10	0	-0.0102809	-0.0102809	0.0120592
TRIGS	OTUB1	0	-0.0632894	-0.0632894	-0.047245
TRIGS	OXSR1	0	0.0351276	0.0351276	0.0544311
TRIGS	PDE1B	0	0.000551739	0.000551739	0.0285364
TRIGS	PIDD	0	-0.00399772	-0.00399772	0.0492722
TRIGS	PIK3C2G	0	0.0424256	0.0424256	0.0588109
TRIGS	PIK3R5	-0.0304214	0.0071859	-0.0232355	-0.0315499
TRIGS	POLR2F	0	-0.0336084	-0.0336084	-0.126758
TRIGS	PRKG1	0.103079	0	0.103079	0.0766276
TRIGS	PROSC	0	-0.0581497	-0.0581497	-0.0522664
TRIGS	PTH1R	0	0.0197427	0.0197427	0.0522168
TRIGS	QARS	0	0.0440272	0.0440272	-0.0362096
TRIGS	QKI	0	0.0217398	0.0217398	-0.00435452
TRIGS	RBM25	0	0.00509221	0.00509221	0.00299436
TRIGS	RECQL5	0	0.00782204	0.00782204	-0.0227889
TRIGS	RGS5	0	-0.0172438	-0.0172438	0.0743195
TRIGS	RNF122	0	-0.00395633	-0.00395633	0.073511
TRIGS	RNF157	0	0.00386904	0.00386904	-0.00643824
TRIGS	RNPEP	0	0.00992194	0.00992194	-0.0282859
TRIGS	RP11-277P12.20	-0.162452	-0.00954306	-0.171995	-0.206806
TRIGS	RP11-346I3.4	0.310777	-0.0194861	0.291291	0.350522
TRIGS	RP11-98D18.15	0	0.00131901	0.00131901	-0.00329383
TRIGS	RPS21	0	0.0761999	0.0761999	-0.0393921
TRIGS	SBF2	0	-0.00925966	-0.00925966	0.0485039
TRIGS	SBP	0.0249184	0	0.0249184	0.179675
TRIGS	SCARB2	0.245732	-0.0063201	0.239412	0.175826
TRIGS	SDHA	0	0.00315918	0.00315918	0.0115959
TRIGS	SETBP1	-0.219087	-0.00365375	-0.22274	-0.356112
TRIGS	SFMBT2	0	0.0431082	0.0431082	-0.183793
TRIGS	SH3BP1	0	-0.00229717	-0.00229717	-0.071555
TRIGS	SH3TC1	0	0.00220265	0.00220265	-0.0321058
TRIGS	SLC12A8	0	-0.000698975	-0.000698975	9.88515e-05
TRIGS	SLC18A2	0	0.0104286	0.0104286	0.0116105
TRIGS	SLC2A11	0	-0.0257812	-0.0257812	-0.0866536
TRIGS	SLC30A8	0	0.00467377	0.00467377	0.0209113
TRIGS	SLC38A1	0	0.0910939	0.0910939	-0.520055
TRIGS	SMC2	0	-0.00992791	-0.00992791	-0.00319132
TRIGS	SMEK1	0	-0.00223033	-0.00223033	0.000362575
TRIGS	SOX13	0	0.0159685	0.0159685	-0.0740266
TRIGS	SPARC	0	0.0103561	0.0103561	0.00399133
TRIGS	SRRM1	0	0.00859966	0.00859966	0.00430123
TRIGS	ST3GAL3	-0.0849354	-0.00197933	-0.0869147	-0.121648
TRIGS	STIL	0	0.000969685	0.000969685	0.0365953
TRIGS	STX3	0	0.00535739	0.00535739	-0.0201756
TRIGS	SYN3	0	0.0367852	0.0367852	-0.0088123
TRIGS	TAF5L	0	0.0347225	0.0347225	-0.055212
TRIGS	THAP3	0	-0.0402163	-0.0402163	0.0504545
TRIGS	TMEM184A	0	0.102247	0.102247	-0.340378
TRIGS	TNFRSF11A	0	-0.0219649	-0.0219649	-0.0554856
TRIGS	TNFSF15	0	-0.00514677	-0.00514677	-0.00746095
TRIGS	TNXB	0	0.0223623	0.0223623	-0.00797264
TRIGS	TOTCHOL	0.339133	0	0.339133	0.406105
TRIGS	TPM3	0	-0.0118262	-0.0118262	0.00478413
TRIGS	TRIO	0	0.00736435	0.00736435	-0.0430639
TRIGS	TRMT61B	0	0.000890141	0.000890141	0.0481055
TRIGS	TRPM4	0	0.00101271	0.00101271	-0.0396413
TRIGS	TSPAN18	0	-0.0016674	-0.0016674	0.00485492
TRIGS	ULK2	0	0.0236499	0.0236499	0.0794458
TRIGS	ZNF740	0	-0.0259581	-0.0259581	-0.155356
