# Supplementary material for: A new statistical framework for genetic pleiotropic analysis of high dimensional phenotype data
Source: BMC Genomics. 2016 Nov 7;17:881. doi: 10.1186/s12864-016-3169-1 (PMC5100198; doi:10.1186/s12864-016-3169-1)
Supplement: Additional file 5: Table S4. — P-value for the path coefficient (SNPs to Phenotype) of the genotype-phenotype networks with 31 genes and 11 phenotypes estimated using S2SEM method. (XLSX 13 kb) [file 12864_2016_3169_MOESM5_ESM.xlsx]

## Sheet: Sheet1
Table S4. P-value for the path coefficient (SNPs -> Phenotype) of the genotype-phenotype networks with 31 genes and 11 phenotypes estimated using S2SEM method.
Phenotype	Gene Symbol	Chr	rs#	MAF	Variant	Path Coefficient	P-value for path coefficient
SBP	ADAMTS19	chr5	rs138251768	0.0113749	rare	-0.316247	0.040645
DBP	ADAMTS19	chr5	rs138251768	0.0113749	rare	0.383042	0.0129178
FASTINSULIN	AHRR	chr5	rs2672725	0.112265	common	-0.147893	0.00109409
DBP	ASTN1	chr1	rs35655504	0.0504451	common	-0.235332	0.00125244
BMI	BANK1	chr4	rs72686742	0.0187933	rare	-0.305553	0.0231902
BMI	C12orf77	chr12	rs16928315	0.0796241	common	0.208741	0.00153675
BMI	C3orf67	chr3	rs116534917	0.00890208	rare	0.521852	0.00870076
TRIGS	C3orf67	chr3	rs6804653	0.0321464	rare	-0.272691	0.00229118
FASTINSULIN	CNIH3	chr1	rs116623954	0.00148368	rare	-0.906515	0.0337097
FIBRINOGEN	CNIH3	chr1	rs116623954	0.00148368	rare	1.59135	0.00437998
HDL	CREBBP	chr16	rs61754523	0.0098912	rare	-0.48983	0.00846283
DBP	DAB1	chr1	rs564665	0.147873	common	-0.137557	0.00102731
FASTGLUCOSE	DAB1	chr1	rs141647150	0.00593472	rare	0.611251	0.0148924
BMI	DFNA5	chr7	rs754555	0.152324	common	0.0439409	0.00569571
BMI	DFNA5	chr7	rs754554	0.152324	common	0.0439409	0.00569571
BMI	DFNA5	chr7	rs754553	0.152324	common	0.0439409	0.00569571
SBP	DFNA5	chr7	rs55735863	0.053907	common	0.175087	0.0140217
SBP	DOCK1	chr10	rs11017658	0.00445104	rare	-0.545949	0.0270409
SBP	DOCK1	chr10	rs61758438	0.00148368	rare	-0.951207	0.0256071
FASTINSULIN	DOCK1	chr10	rs149056037	0.00197824	rare	1.08326	0.0034938
FASTINSULIN	FAM173B	chr5	rs200658616	0.0074184	rare	0.402833	0.0352391
TRIGS	HSD17B4	chr5	rs10036783	0.00840752	rare	0.535302	0.0027709
FIBRINOGEN	IFI27L1	chr14	rs150611249	0.00148368	rare	-1.51538	0.00671556
BMI	IHH	chr2	rs376043577	0.0024728	rare	-0.958291	0.0107641
PLATELET_COUNT	IHH	chr2	rs3731878	0.0811078	common	0.194193	0.0136863
FIBRINOGEN	LBP	chr20	rs2232585	0.00395648	rare	0.672467	0.0279335
PLATELET_COUNT	LBP	chr20	rs2232605	0.0573689	common	0.178568	0.0466775
SBP	MET	chr7	rs13223756	0.174085	common	-0.127637	0.000958919
DBP	MET	chr7	rs13223756	0.174085	common	0.158987	4.36651e-05
BMI	MYO3B	chr2	rs17497636	0.163699	common	0.121264	0.00917851
PLATELET_COUNT	NCAM1	chr11	chr11:113111501	0.388229	common	-0.100032	0.00213604
BMI	OSBPL10	chr3	rs2305610	0.0440158	rare	-0.400864	9.97293e-06
DBP	OSBPL10	chr3	rs372123385	0.00148368	rare	-0.828682	0.0512483
FIBRINOGEN	OSBPL10	chr3	rs17027957	0.0113749	rare	-0.58685	0.00359102
TRIGS	PRKG1	chr10	rs3824686	0.0603363	common	-0.253159	0.000147184
PLATELET_COUNT	PRKG1	chr10	rs55806342	0.0252226	rare	0.468939	0.000685987
FIBRINOGEN	QKI	chr6	rs186029895	0.00642928	rare	0.75265	0.004987
FASTGLUCOSE	RNF157	chr17	rs61751845	0.0113749	rare	-0.375234	0.0389323
PLATELET_COUNT	RNF157	chr17	rs142137513	0.00098912	rare	-1.57386	0.0218289
BMI	SBF2	chr11	rs79470805	0.0148368	rare	-0.471313	0.00167455
FASTGLUCOSE	SBF2	chr11	rs16907355	0.0588526	common	0.280956	0.000308195
PLATELET_COUNT	SETBP1	chr18	rs77518617	0.0143422	rare	-0.372791	0.0398175
BMI	SFMBT2	chr10	rs41302976	0.0781405	common	-0.240959	0.000351025
BMI	SFMBT2	chr10	rs2248474	0.0890208	common	-0.123771	0.0466084
FASTGLUCOSE	SLC30A8	chr8	rs13266634	0.318002	common	-0.0856905	0.00465275
TRIGS	SRRM1	chr1	rs116361630	0.0024728	rare	0.715103	0.030496
FASTINSULIN	SRRM1	chr1	rs144082896	0.00296736	rare	0.669422	0.0270737
TRIGS	SYN3	chr22	rs140962261	0.00346192	rare	0.553671	0.0481348
SBP	SYN3	chr22	rs11547635	0.074184	common	0.179626	0.00227713
FASTINSULIN	SYN3	chr22	rs16991621	0.0222552	rare	0.322753	0.0035372
TRIGS	TNXB	chr6	chr6:32065113	0.0182987	rare	0.397474	0.00121812
BMI	TRIO	chr5	rs142970888	0.00840752	rare	0.491691	0.0172019
DBP	TRIO	chr5	rs138722140	0.0024728	rare	0.800416	0.0154427
