# Supplementary material for: A new statistical framework for genetic pleiotropic analysis of high dimensional phenotype data
Source: BMC Genomics. 2016 Nov 7;17:881. doi: 10.1186/s12864-016-3169-1 (PMC5100198; doi:10.1186/s12864-016-3169-1)
Supplement: Additional file 6: Table S5. — SNPs to phenotype edges in the genotype-phenotype network estimated by QTL net method. (XLSX 8 kb) [file 12864_2016_3169_MOESM6_ESM.xlsx]

## Sheet: Sheet1
Table S5. SNPs -> phenotype edges in the genotype-phenotype network estimated by QTL net method.
Phenotype	Gene Symbol	Chr	rs#	MAF	Variant
HDL	DOCK1	chr10	rs11017658	0.00445104	rare
TRIGS	LBP	chr20	rs2232616	0.106825	common
TOTCHOL	LBP	chr20	rs2232616	0.106825	common
