# Supplementary material for: A new statistical framework for genetic pleiotropic analysis of high dimensional phenotype data
Source: BMC Genomics. 2016 Nov 7;17:881. doi: 10.1186/s12864-016-3169-1 (PMC5100198; doi:10.1186/s12864-016-3169-1)
Supplement: Additional file 7: Table S6. — Reported 45 genes out of 137 genes that are associated with the phenotypes in the analysis or other CVD related phenotypes. (XLSX 11 kb) [file 12864_2016_3169_MOESM7_ESM.xlsx]

## Sheet: Sheet1
Table S6. Reported 45 genes out of 137 genes that are associated with the phenotypes in the analysis or other CVD related phenotypes.
Gene	Phenotype
ABCC9	Maximal Midexpiratory Flow Rate
ADAMTS19	Cholesterol
	Fibrinogen
AHRR	Cystic Fibrosis
ASTN1	Triglycerides
	Body Weight
	Echocardiography
BANK1	Body Weights and Measures
C11orf49	fibrin fragment D
C12orf77	Hip
C3orf67	Heart Diseases
	Heart Rate
CDH3	Diabetes Mellitus
CNIH3	Asthma
	Echocardiography
CREBBP	Body Weights and Measures
DAB1	Triglycerides
	Blood Coagulation Factors
	Cholesterol, LDL
DFNA5	Hip
	Cholesterol, LDL
DOCK1	Cholesterol, LDL
	Insulin
	Body Weight Changes
	Stroke
FAM173B	Body Mass Index
GNAS	Body Weight
HSD17B4	Blood Pressure
IFI27L1	Body Weight
IHH	Body Height
ITPR2	Waist-Hip Ratio
	Cholesterol
KCNH8	Hip
	Cholesterol, HDL
LBP	Heart Rate
MAP2K6	Blood Flow Velocity
MAT2B	Heart Diseases
MET	Hip
MYO3B	Body Weight
	Cholesterol
NCAM1	Blood Vessels
NFIC	Body Height
NLRP3	Fibrinogen
NMD3	Body Weight
OSBPL10	Vascular Diseases
PRKG1	Lipoprotein(a)
	Blood Pressure
	Asthma
	Hip
QKI	Aorta
	Echocardiography
	Body Weight Changes
	Body Height，Body Weight
	Triglycerides
	Electrocardiography
	Pulse
	Carotid Artery Diseases
RNF157	Blood Pressure
	Cholesterol, HDL
SBF2	Blood Pressure
SETBP1	Diabetes Mellitus, Type 2
	Heart Function Tests
SFMBT2	Hip
	Cholesterol, LDL
	Body Weight
SLC18A2	Respiratory Function Tests
SLC30A8	Diabetes Mellitus, Type 2
	Asthma
	Cholesterol
	Hip
SMC2	Cholesterol, HDL
	Respiratory Function Tests
	Body Weight,BMI
	Echocardiography
SRRM1	Body Height
SYN3	Body Height
	Electrocardiography
	Blood Pressure
TNFSF15	Triglycerides
TNXB	Body Height
TRIO	Blood Vessels
